# Supplementary material for: A solar tower fuel plant for the thermochemical production of kerosene from H2O and CO2
Source: Joule. 2022 Jul 20;6(7):1606–16. doi: 10.1016/j.joule.2022.06.012 (PMC9332358; doi:10.1016/j.joule.2022.06.012)
Supplement: Data S1. Data for nominal RPC temperature, reactor pressure, and gaseous products (O2, CO, and H2) evolution rates versus time during an exemplary redox cycle [file mmc2.xlsx]

## Sheet: Tabelle1
Time (min)	RPC temperature (°C)	Reactor pressure (mbar)	Flow rate O2 (L/min)	Flow rate CO (L/min)	Flow rate H2 (L/min)
0	664.264	0.94936	0	0.03995	0.11018
0.01667	664.048	0.95247	0	0.04008	0.10991
0.03333	663.971	0.95604	0	0.0395	0.10993
0.05	663.778	0.95708	0	0.03936	0.10995
0.06667	663.585	0.95497	0	0.03867	0.10942
0.08333	663.398	0.95117	0	0.03866	0.10939
0.1	663.309	0.94772	0	0.03866	0.10848
0.11667	663.171	0.94545	0	0.03809	0.10744
0.13333	662.995	0.94605	0	0.03754	0.10754
0.15	662.83	0.9486	0	0.03751	0.10679
0.16667	662.611	0.95192	0	0.03753	0.10684
0.18333	662.545	0.955	0	0.03695	0.10689
0.2	662.365	0.95693	0	0.03695	0.10574
0.21667	662.146	0.95458	0	0.03637	0.10578
0.23333	661.998	0.9515	0	0.03639	0.10583
0.25	661.85	0.94933	0	0.03637	0.1051
0.26667	661.703	0.94829	0	0.03566	0.10475
0.28333	661.532	0.94885	0	0.03582	0.10501
0.3	661.404	0.95124	0	0.03513	0.10446
0.31667	661.244	0.95194	0	0.0352	0.1031
0.33333	661.125	0.95157	0	0.03511	0.10372
0.35	660.979	0.95038	0	0.0344	0.10269
0.36667	660.853	0.95047	0	0.0344	0.10244
0.38333	660.657	0.95168	0	0.03382	0.10112
0.4	660.497	0.95049	0	0.03396	0.10065
0.41667	660.328	0.94997	0	0.03377	0.10054
0.43333	660.191	0.95293	0	0.03338	0.10092
0.45	660.049	0.95435	0	0.03311	0.10099
0.46667	659.85	0.95548	0	0.03284	0.10107
0.48333	659.724	0.95866	0	0.03284	0.09948
0.5	659.534	0.95857	0	0.0321	0.09993
0.51667	659.394	0.95427	0	0.03212	0.09877
0.53333	659.21	0.95125	0	0.03212	0.09898
0.55	659.01	0.94906	0	0.03139	0.09764
0.56667	658.858	0.94682	0	0.03168	0.09806
0.58333	658.741	0.94673	0	0.03097	0.09746
0.6	658.694	0.94861	0	0.03098	0.09747
0.61667	658.439	0.94975	0	0.03097	0.09768
0.63333	658.289	0.94886	0	0.03041	0.09777
0.65	658.145	0.9464	0	0.03042	0.09666
0.66667	657.997	0.94672	0	0.02961	0.0964
0.68333	657.824	0.95538	0	0.02969	0.09663
0.7	657.627	0.96694	0	0.02956	0.0958
0.71667	657.512	0.97541	0	0.02913	0.09583
0.73333	657.398	0.98022	0	0.02911	0.09482
0.75	657.274	0.97804	0	0.02855	0.0953
0.76667	657.136	0.96735	0	0.02857	0.09576
0.78333	656.951	0.95729	0	0.02856	0.09501
0.8	656.772	0.95268	0	0.02798	0.09367
0.81667	656.605	0.95106	0	0.02743	0.09407
0.83333	656.468	0.95028	0	0.0273	0.09259
0.85	656.34	0.94967	0	0.02742	0.09312
0.86667	656.148	0.95056	0	0.02686	0.09343
0.88333	655.975	0.95225	0	0.02659	0.09422
0.9	655.833	0.95329	0	0.0263	0.09471
0.91667	655.673	0.95013	0	0.02628	0.09431
0.93333	655.589	0.93991	0	0.02628	0.09391
0.95	655.363	0.92862	0	0.0263	0.09351
0.96667	655.274	0.9235	0	0.02572	0.09311
0.98333	655.117	0.92395	0	0.02501	0.09271
1	654.898	0.93122	0	0.0246	0.09231
1.01667	654.817	0.94417	0	0.0239	0.09192
1.03333	654.621	0.95329	0	0.02318	0.09152
1.05	654.57	0.95483	0	0.02278	0.09112
1.06667	654.318	0.94455	0	0.02222	0.09072
1.08333	654.191	0.91255	0	0.0211	0.09032
1.1	654.102	0.86926	0	0.02026	0.08992
1.11667	653.217	0.82573	0	0.000155588	0.00132
1.13333	652.197	0.78376	0	0.00679	0.06394
1.15	652.157	0.75268	0	0.00663	0.06658
1.16667	652.043	0.74018	0	0.00663	0.07239
1.18333	651.949	0.73364	0	0.00643	0.08612
1.2	651.844	0.72988	0	0.00618	0.08949
1.21667	651.768	0.72936	0	0.00618	0.09262
1.23333	651.654	0.72842	0	0.006	0.09435
1.25	651.581	0.72553	0	0.00583	0.09581
1.26667	651.433	0.72035	0	0.00578	0.09689
1.28333	651.295	0.70729	0	0.00553	0.09779
1.3	651.16	0.68912	0	0.00553	0.09821
1.31667	650.862	0.67016	0	0.00573	0.09859
1.33333	650.619	0.64969	0	0.00593	0.09851
1.35	650.385	0.62509	0	0.00634	0.09705
1.36667	650.385	0.59696	0	0.00679	0.09544
1.38333	649.94	0.56562	0	0.00738	0.09108
1.4	649.583	0.53112	0	0.00785	0.08574
1.41667	649.008	0.49596	0	0.00861	0.08014
1.43333	648.461	0.46275	0	0.0097	0.06789
1.45	647.93	0.43116	0	0.00995	0.06392
1.46667	647.294	0.39949	0	0.01014	0.05982
1.48333	646.69	0.36823	0	0.01019	0.05581
1.5	645.954	0.33762	0	0.01019	0.0543
1.51667	645.175	0.30807	0	0.00998	0.05296
1.53333	644.36	0.28061	0	0.00976	0.04934
1.55	643.504	0.25631	0	0.00951	0.0481
1.56667	642.826	0.23491	0	0.00951	0.04709
1.58333	642.039	0.21621	0	0.00931	0.04643
1.6	641.289	0.2001	0	0.0091	0.04578
1.61667	640.648	0.1855	0	0.0091	0.04469
1.63333	640.014	0.16907	0	0.00885	0.04468
1.65	639.566	0.15043	0	0.00885	0.04431
1.66667	639.113	0.13113	0	0.00869	0.04382
1.68333	637.241	0.11191	0	0.0085	0.04373
1.7	635.526	0.0952	0	0.0085	0.04359
1.71667	634.263	0.08354	0	0.00824	0.0434
1.73333	633.366	0.07608	0	0.00804	0.04332
1.75	632.709	0.07112	0	0.00783	0.0434
1.76667	632.281	0.06789	0	0.00759	0.04348
1.78333	631.995	0.06543	0	0.00744	0.04341
1.8	631.728	0.06355	0	0.00718	0.04359
1.81667	631.7	0.06225	0	0.00702	0.04355
1.83333	631.674	0.06138	0.03819	0.00673	0.04363
1.85	631.751	0.06077	0.0358	0	0
1.86667	631.76	0.06041	0.03234	0	0
1.88333	631.99	0.06031	0.03036	0	0
1.9	632.075	0.06012	0.02639	0	0
1.91667	632.248	0.05975	0.02444	0	0
1.93333	632.336	0.05927	0.02272	0	0
1.95	632.483	0.05872	0.0205	0	0
1.96667	632.577	0.05823	0.01874	0	0
1.98333	632.665	0.05833	0.01874	0	0
2	632.71	0.05927	0.01483	0	0
2.01667	632.82	0.06056	0.0128	0	0
2.03333	632.95	0.06165	0.01279	0	0
2.05	633.085	0.06227	0.01107	0	0
2.06667	633.144	0.06219	0.0091	0	0
2.08333	633.221	0.06153	0.00689	0	0
2.1	633.348	0.06082	0.00689	0	0
2.11667	633.562	0.06032	0.00689	0	0
2.13333	633.756	0.06001	0.00517	0	0
2.15	633.929	0.0598	0.00517	0	0
2.16667	634.117	0.0596	0.00517	0	0
2.18333	634.353	0.05942	0.00316	0	0
2.2	634.644	0.05924	0.00316	0	0
2.21667	634.878	0.05901	0.00316	0	0
2.23333	635.13	0.05877	0.00316	0	0
2.25	635.455	0.05848	0.00168	0	0
2.26667	635.78	0.05816	0.00193	0	0
2.28333	636.121	0.05797	0.00217	0	0
2.3	636.505	0.05796	0.00193	0	0
2.31667	636.883	0.05794	0.00193	0	0
2.33333	637.319	0.05787	0.00193	0	0
2.35	637.757	0.05784	0.00193	0	0
2.36667	638.252	0.05776	-0.00012648	0	0
2.38333	638.848	0.05757	-0.00012651	0	0
2.4	639.436	0.05743	-0.00012653	0	0
2.41667	640.078	0.05737	-0.000126571	0	0
2.43333	640.814	0.05707	-0.000293211	0	0
2.45	641.597	0.05673	-0.000293398	0	0
2.46667	642.342	0.0566	-0.000293187	0	0
2.48333	643.327	0.05642	-0.000293257	0	0
2.5	644.314	0.05624	-0.000293211	0	0
2.51667	645.372	0.05638	0.00167	0	0
2.53333	646.454	0.05664	0.00167	0	0
2.55	647.504	0.05681	0.00167	0	0
2.56667	648.684	0.05691	0.00192	0	0
2.58333	649.86	0.05686	0.00364	0	0
2.6	650.953	0.05666	0.00735	0	0
2.61667	652.066	0.05642	0.00759	0	0
2.63333	653.285	0.05636	0.00759	0	0
2.65	654.407	0.05648	0.01152	0	0
2.66667	655.601	0.05659	0.01325	0	0
2.68333	656.791	0.05653	0.01718	0	0
2.7	657.984	0.05634	0.02284	0	0
2.71667	659.208	0.05613	0.02481	0	0
2.73333	660.462	0.056	0.03022	0	0
2.75	661.738	0.05591	0.03268	0	0
2.76667	662.996	0.05583	0.03813	0	0
2.78333	664.323	0.05571	0.04945	0	0
2.8	665.648	0.05552	0.05365	0	0
2.81667	667.043	0.05528	0.0613	0	0
2.83333	668.441	0.0552	0.06894	0	0
2.85	669.854	0.05521	0.07439	0	0
2.86667	671.334	0.05511	0.08967	0	0
2.88333	672.813	0.05494	0.09785	0	0
2.9	674.33	0.05478	0.10508	0	0
2.91667	675.89	0.05456	0.10924	0	0
2.93333	677.489	0.05434	0.12277	0	0
2.95	679.056	0.05429	0.13836	0	0
2.96667	680.705	0.0542	0.14606	0	0
2.98333	682.395	0.05406	0.15475	0	0
3	684.076	0.05389	0.16316	0	0
3.01667	685.798	0.05375	0.17245	0	0
3.03333	687.587	0.05365	0.18289	0	0
3.05	687.587	0.0536	0.20014	0	0
3.06667	689.388	0.05363	0.21313	0	0
3.08333	691.164	0.05371	0.21958	0	0
3.1	693.079	0.0537	0.22736	0	0
3.11667	694.923	0.05356	0.2394	0	0
3.13333	696.868	0.05338	0.25676	0	0
3.15	698.801	0.05317	0.26582	0	0
3.16667	700.787	0.05301	0.27232	0	0
3.18333	702.696	0.05277	0.28593	0	0
3.2	704.819	0.0524	0.29215	0	0
3.21667	706.914	0.05217	0.30978	0	0
3.23333	708.96	0.05208	0.32135	0	0
3.25	711.032	0.05194	0.33123	0	0
3.26667	713.224	0.05199	0.34038	0	0
3.28333	715.408	0.05223	0.34892	0	0
3.3	717.607	0.05239	0.36483	0	0
3.31667	719.863	0.05238	0.37599	0	0
3.33333	722.076	0.0523	0.38231	0	0
3.35	724.386	0.0521	0.39351	0	0
3.36667	726.716	0.05176	0.40002	0	0
3.38333	729.062	0.05138	0.40638	0	0
3.4	731.488	0.05108	0.4236	0	0
3.41667	733.848	0.051	0.43382	0	0
3.43333	736.267	0.05124	0.43909	0	0
3.45	738.727	0.0515	0.44564	0	0
3.46667	741.269	0.05148	0.45531	0	0
3.48333	743.758	0.05128	0.47105	0	0
3.5	746.353	0.05088	0.47745	0	0
3.51667	748.943	0.05032	0.48691	0	0
3.53333	751.548	0.04995	0.49178	0	0
3.55	754.165	0.04984	0.49941	0	0
3.56667	756.788	0.0497	0.5186	0	0
3.58333	759.536	0.04957	0.52607	0	0
3.6	762.223	0.04945	0.53313	0	0
3.61667	764.889	0.04929	0.53772	0	0
3.63333	767.702	0.04923	0.54558	0	0
3.65	770.462	0.04926	0.56106	0	0
3.66667	773.251	0.04928	0.5688	0	0
3.68333	776.024	0.04933	0.5744	0	0
3.7	778.879	0.04919	0.5831	0	0
3.71667	781.718	0.04889	0.58754	0	0
3.73333	784.621	0.04864	0.59212	0	0
3.75	787.48	0.04838	0.60759	0	0
3.76667	790.339	0.04814	0.61582	0	0
3.78333	793.237	0.04811	0.62161	0	0
3.8	796.115	0.04804	0.63096	0	0
3.81667	799.039	0.04783	0.63906	0	0
3.83333	801.868	0.04758	0.65532	0	0
3.85	804.773	0.04734	0.66468	0	0
3.86667	807.649	0.04725	0.67139	0	0
3.88333	810.482	0.0473	0.6786	0	0
3.9	813.344	0.0474	0.68333	0	0
3.91667	816.246	0.04744	0.69973	0	0
3.93333	819.185	0.04726	0.70714	0	0
3.95	821.999	0.04696	0.7134	0	0
3.96667	824.88	0.04676	0.72293	0	0
3.98333	827.787	0.04665	0.72972	0	0
4	830.689	0.04659	0.74614	0	0
4.01667	833.536	0.04663	0.75604	0	0
4.03333	836.43	0.04666	0.76224	0	0
4.05	839.349	0.04658	0.77051	0	0
4.06667	842.19	0.04642	0.77845	0	0
4.08333	845.082	0.04625	0.78576	0	0
4.1	847.96	0.04606	0.80439	0	0
4.11667	850.885	0.04584	0.80929	0	0
4.13333	853.787	0.04565	0.81888	0	0
4.15	856.635	0.04555	0.82549	0	0
4.16667	859.503	0.0454	0.83545	0	0
4.18333	862.332	0.04515	0.84805	0	0
4.2	865.229	0.04506	0.85836	0	0
4.21667	868.071	0.04497	0.86591	0	0
4.23333	870.916	0.04482	0.87669	0	0
4.25	873.766	0.04472	0.88252	0	0
4.26667	876.654	0.0447	0.89934	0	0
4.28333	879.498	0.0446	0.90527	0	0
4.3	882.364	0.04454	0.91717	0	0
4.31667	885.231	0.04448	0.92173	0	0
4.33333	888.133	0.04441	0.93309	0	0
4.35	890.951	0.0444	0.94809	0	0
4.36667	893.841	0.04434	0.95682	0	0
4.38333	896.687	0.04423	0.96662	0	0
4.4	899.574	0.04416	0.97147	0	0
4.41667	902.576	0.04415	0.98139	0	0
4.43333	905.433	0.04408	0.98601	0	0
4.45	908.353	0.04392	1.00438	0	0
4.46667	911.252	0.04384	1.01213	0	0
4.48333	914.079	0.04376	1.0209	0	0
4.5	917.058	0.04359	1.02889	0	0
4.51667	919.933	0.04344	1.03976	0	0
4.53333	922.85	0.04341	1.0503	0	0
4.55	925.747	0.04336	1.06221	0	0
4.56667	928.596	0.04334	1.0707	0	0
4.58333	931.473	0.04341	1.08108	0	0
4.6	934.339	0.04338	1.08763	0	0
4.61667	937.167	0.04329	1.10615	0	0
4.63333	940.099	0.04314	1.11579	0	0
4.65	942.905	0.0429	1.12884	0	0
4.66667	945.751	0.04268	1.1389	0	0
4.68333	948.529	0.04251	1.14799	0	0
4.7	951.381	0.04232	1.169	0	0
4.71667	954.239	0.04221	1.17941	0	0
4.73333	954.239	0.04217	1.18986	0	0
4.75	957.064	0.04209	1.19971	0	0
4.76667	959.843	0.04201	1.21104	0	0
4.78333	962.648	0.04195	1.22291	0	0
4.8	965.456	0.04184	1.24437	0	0
4.81667	968.208	0.04171	1.25293	0	0
4.83333	971.014	0.04157	1.26766	0	0
4.85	973.758	0.04141	1.27417	0	0
4.86667	976.534	0.04129	1.28475	0	0
4.88333	979.288	0.04115	1.30947	0	0
4.9	982.079	0.04101	1.32058	0	0
4.91667	984.802	0.04093	1.33229	0	0
4.93333	987.562	0.04087	1.3421	0	0
4.95	990.247	0.0408	1.356	0	0
4.96667	992.995	0.04081	1.38152	0	0
4.98333	995.707	0.04083	1.3889	0	0
5	998.439	0.04083	1.40149	0	0
5.01667	1001.14	0.04082	1.41437	0	0
5.03333	1003.79	0.04077	1.42654	0	0
5.05	1006.48	0.04064	1.44988	0	0
5.06667	1009.25	0.04051	1.45917	0	0
5.08333	1011.97	0.04041	1.47598	0	0
5.1	1014.63	0.04032	1.48495	0	0
5.11667	1017.3	0.04022	1.50156	0	0
5.13333	1019.93	0.04013	1.51282	0	0
5.15	1022.55	0.04002	1.53871	0	0
5.16667	1025.2	0.03994	1.55089	0	0
5.18333	1027.75	0.03985	1.56462	0	0
5.2	1030.36	0.03969	1.58071	0	0
5.21667	1032.96	0.0395	1.5907	0	0
5.23333	1035.52	0.03937	1.61641	0	0
5.25	1038.12	0.03925	1.6316	0	0
5.26667	1040.59	0.03916	1.6426	0	0
5.28333	1043.15	0.0392	1.65704	0	0
5.3	1045.68	0.03924	1.67274	0	0
5.31667	1048.22	0.03921	1.69857	0	0
5.33333	1050.7	0.03914	1.71361	0	0
5.35	1053.22	0.03904	1.72286	0	0
5.36667	1055.76	0.0389	1.74195	0	0
5.38333	1058.19	0.03881	1.75369	0	0
5.4	1060.67	0.03873	1.78218	0	0
5.41667	1063.1	0.03865	1.79847	0	0
5.43333	1065.54	0.03876	1.8176	0	0
5.45	1068.04	0.03902	1.83374	0	0
5.46667	1070.4	0.03914	1.84839	0	0
5.48333	1072.8	0.0392	1.8644	0	0
5.5	1075.21	0.03925	1.89533	0	0
5.51667	1077.59	0.03915	1.90776	0	0
5.53333	1080	0.03895	1.92349	0	0
5.55	1082.35	0.03882	1.94122	0	0
5.56667	1084.68	0.03872	1.95548	0	0
5.58333	1087.08	0.03859	1.98715	0	0
5.6	1089.37	0.03841	1.99909	0	0
5.61667	1091.74	0.03822	2.02021	0	0
5.63333	1094.01	0.03806	2.03464	0	0
5.65	1096.39	0.03798	2.0513	0	0
5.66667	1098.66	0.03797	2.07921	0	0
5.68333	1100.97	0.03803	2.09531	0	0
5.7	1103.28	0.038	2.1092	0	0
5.71667	1105.56	0.03783	2.12628	0	0
5.73333	1107.85	0.03753	2.13863	0	0
5.75	1110.1	0.03725	2.16805	0	0
5.76667	1112.32	0.03704	2.18035	0	0
5.78333	1114.6	0.03695	2.20193	0	0
5.8	1116.86	0.03697	2.21426	0	0
5.81667	1119.05	0.03702	2.22811	0	0
5.83333	1121.29	0.03701	2.246	0	0
5.85	1123.45	0.03696	2.28024	0	0
5.86667	1125.68	0.03689	2.29534	0	0
5.88333	1127.86	0.03678	2.30791	0	0
5.9	1130.05	0.03659	2.32951	0	0
5.91667	1132.25	0.03638	2.34164	0	0
5.93333	1134.36	0.03623	2.38075	0	0
5.95	1136.52	0.03612	2.39783	0	0
5.96667	1138.69	0.03607	2.41986	0	0
5.98333	1140.8	0.03616	2.43691	0	0
6	1142.9	0.03627	2.4591	0	0
6.01667	1145.05	0.03634	2.49122	0	0
6.03333	1147.13	0.03641	2.51767	0	0
6.05	1149.24	0.03645	2.53281	0	0
6.06667	1151.34	0.03642	2.55616	0	0
6.08333	1153.37	0.03643	2.57456	0	0
6.1	1155.45	0.03647	2.61664	0	0
6.11667	1157.5	0.03649	2.63852	0	0
6.13333	1159.57	0.03645	2.66104	0	0
6.15	1161.6	0.03636	2.68059	0	0
6.16667	1163.62	0.03624	2.69646	0	0
6.18333	1165.64	0.03608	2.72509	0	0
6.2	1167.65	0.0359	2.76618	0	0
6.21667	1169.63	0.03568	2.78803	0	0
6.23333	1171.66	0.03546	2.80941	0	0
6.25	1173.6	0.03533	2.83517	0	0
6.26667	1175.6	0.03536	2.85729	0	0
6.28333	1177.55	0.03543	2.90484	0	0
6.3	1179.52	0.03548	2.92308	0	0
6.31667	1181.53	0.03554	2.95244	0	0
6.33333	1183.43	0.03552	2.96847	0	0
6.35	1185.42	0.03533	2.99504	0	0
6.36667	1187.32	0.03512	3.04116	0	0
6.38333	1189.21	0.035	3.06712	0	0
6.4	1191.12	0.0349	3.09003	0	0
6.41667	1191.12	0.03486	3.10863	0	0
6.43333	1193.05	0.03493	3.1405	0	0
6.45	1194.96	0.03502	3.1866	0	0
6.46667	1196.86	0.03502	3.20546	0	0
6.48333	1198.71	0.03502	3.23454	0	0
6.5	1200.6	0.03503	3.25898	0	0
6.51667	1202.46	0.03501	3.28171	0	0
6.53333	1204.33	0.03493	3.30754	0	0
6.55	1206.11	0.03486	3.34945	0	0
6.56667	1208.01	0.03475	3.37743	0	0
6.58333	1209.85	0.03468	3.39637	0	0
6.6	1211.69	0.03467	3.42458	0	0
6.61667	1213.5	0.03467	3.44363	0	0
6.63333	1215.33	0.03457	3.49538	0	0
6.65	1217.2	0.03442	3.51882	0	0
6.66667	1219	0.03423	3.54247	0	0
6.68333	1220.83	0.03405	3.56346	0	0
6.7	1222.62	0.03391	3.58265	0	0
6.71667	1224.42	0.03373	3.63279	0	0
6.73333	1226.2	0.03357	3.66069	0	0
6.75	1227.95	0.03353	3.67747	0	0
6.76667	1229.71	0.0335	3.70059	0	0
6.78333	1231.47	0.03352	3.72519	0	0
6.8	1233.22	0.0337	3.77645	0	0
6.81667	1234.94	0.03383	3.79727	0	0
6.83333	1236.68	0.03387	3.81389	0	0
6.85	1238.43	0.03389	3.84295	0	0
6.86667	1240.16	0.03385	3.86075	0	0
6.88333	1241.87	0.03377	3.88366	0	0
6.9	1243.55	0.03373	3.92782	0	0
6.91667	1245.3	0.03371	3.95248	0	0
6.93333	1246.94	0.03371	3.97653	0	0
6.95	1248.61	0.03367	4.00376	0	0
6.96667	1250.35	0.03356	4.02492	0	0
6.98333	1252	0.03348	4.07427	0	0
7	1253.64	0.03339	4.08855	0	0
7.01667	1255.33	0.03329	4.11399	0	0
7.03333	1257.03	0.03322	4.1378	0	0
7.05	1258.65	0.03313	4.16449	0	0
7.06667	1260.27	0.033	4.21443	0	0
7.08333	1261.91	0.03296	4.23942	0	0
7.1	1263.57	0.03298	4.26865	0	0
7.11667	1265.18	0.03294	4.28733	0	0
7.13333	1266.81	0.03284	4.31682	0	0
7.15	1268.45	0.03274	4.36024	0	0
7.16667	1270.03	0.03263	4.38972	0	0
7.18333	1271.66	0.03254	4.41143	0	0
7.2	1273.22	0.03256	4.43964	0	0
7.21667	1274.82	0.03267	4.4645	0	0
7.23333	1276.4	0.03272	4.48486	0	0
7.25	1277.99	0.03265	4.54299	0	0
7.26667	1279.58	0.03257	4.58402	0	0
7.28333	1281.11	0.03255	4.60704	0	0
7.3	1282.71	0.03251	4.63701	0	0
7.31667	1284.23	0.03249	4.66653	0	0
7.33333	1285.83	0.03259	4.73403	0	0
7.35	1287.36	0.03264	4.7641	0	0
7.36667	1288.91	0.03256	4.78795	0	0
7.38333	1290.51	0.03247	4.83117	0	0
7.4	1292.05	0.03243	4.85899	0	0
7.41667	1293.55	0.03234	4.92384	0	0
7.43333	1295.05	0.03224	4.95414	0	0
7.45	1296.59	0.03224	4.98904	0	0
7.46667	1298.1	0.03226	5.01767	0	0
7.48333	1299.62	0.03214	5.05237	0	0
7.5	1301.09	0.03201	5.10493	0	0
7.51667	1302.62	0.03194	5.14238	0	0
7.53333	1304.08	0.03181	5.16282	0	0
7.55	1305.57	0.03169	5.20063	0	0
7.56667	1307.02	0.03171	5.22157	0	0
7.58333	1308.51	0.03175	5.25033	0	0
7.6	1309.96	0.03171	5.30353	0	0
7.61667	1311.44	0.03166	5.3339	0	0
7.63333	1312.83	0.0316	5.36203	0	0
7.65	1314.28	0.03151	5.38158	0	0
7.66667	1315.71	0.03141	5.4135	0	0
7.68333	1317.13	0.03132	5.45786	0	0
7.7	1318.57	0.03127	5.48359	0	0
7.71667	1319.98	0.03127	5.50731	0	0
7.73333	1321.4	0.03124	5.53118	0	0
7.75	1322.78	0.03123	5.55601	0	0
7.76667	1324.18	0.03129	5.60379	0	0
7.78333	1325.57	0.03132	5.61998	0	0
7.8	1326.91	0.03131	5.64746	0	0
7.81667	1328.33	0.03133	5.66863	0	0
7.83333	1329.71	0.03135	5.69449	0	0
7.85	1331.08	0.03129	5.73878	0	0
7.86667	1332.43	0.0312	5.76365	0	0
7.88333	1333.79	0.03114	5.78498	0	0
7.9	1335.16	0.03108	5.81336	0	0
7.91667	1336.51	0.03098	5.83428	0	0
7.93333	1337.78	0.03089	5.85108	0	0
7.95	1339.11	0.03081	5.89761	0	0
7.96667	1340.48	0.03071	5.92096	0	0
7.98333	1341.76	0.03063	5.94687	0	0
8	1343.09	0.03061	5.96982	0	0
8.01667	1344.4	0.03058	5.99685	0	0
8.03333	1345.69	0.03055	6.03762	0	0
8.05	1346.97	0.03055	6.06852	0	0
8.06667	1348.25	0.0305	6.08495	0	0
8.08333	1349.61	0.03043	6.11261	0	0
8.1	1349.61	0.03042	6.12919	0	0
8.11667	1350.88	0.03045	6.17667	0	0
8.13333	1352.14	0.03047	6.19856	0	0
8.15	1353.42	0.03048	6.22112	0	0
8.16667	1354.7	0.03046	6.24343	0	0
8.18333	1355.95	0.03038	6.25648	0	0
8.2	1357.2	0.03027	6.29576	0	0
8.21667	1358.46	0.03024	6.31576	0	0
8.23333	1359.72	0.03026	6.32615	0	0
8.25	1360.96	0.03022	6.33501	0	0
8.26667	1362.22	0.03008	6.34966	0	0
8.28333	1363.44	0.02993	6.35892	0	0
8.3	1364.65	0.0298	6.37707	0	0
8.31667	1365.89	0.02974	6.37977	0	0
8.33333	1367.13	0.02983	6.38596	0	0
8.35	1368.34	0.03	6.38866	0	0
8.36667	1369.52	0.03004	6.39485	0	0
8.38333	1370.77	0.02996	6.39717	0	0
8.4	1371.95	0.02979	6.39833	0	0
8.41667	1373.19	0.02959	6.39785	0	0
8.43333	1374.36	0.02951	6.40042	0	0
8.45	1375.59	0.02952	6.40623	0	0
8.46667	1376.78	0.02953	6.40919	0	0
8.48333	1377.95	0.02954	6.40984	0	0
8.5	1379.16	0.02949	6.41217	0	0
8.51667	1380.37	0.0294	6.41849	0	0
8.53333	1381.52	0.02936	6.4243	0	0
8.55	1382.69	0.02942	6.43891	0	0
8.56667	1383.85	0.02951	6.44576	0	0
8.58333	1384.99	0.02959	6.45417	0	0
8.6	1386.15	0.02957	6.46103	0	0
8.61667	1387.29	0.02951	6.47541	0	0
8.63333	1388.48	0.02942	6.48241	0	0
8.65	1389.65	0.02936	6.50615	0	0
8.66667	1390.78	0.02941	6.51992	0	0
8.68333	1391.93	0.02953	6.53318	0	0
8.7	1393.08	0.02955	6.5445	0	0
8.71667	1394.22	0.02946	6.55713	0	0
8.73333	1395.35	0.02935	6.58556	0	0
8.75	1396.47	0.02927	6.60214	0	0
8.76667	1397.58	0.02917	6.61536	0	0
8.78333	1398.68	0.02909	6.63067	0	0
8.8	1399.83	0.02906	6.64913	0	0
8.81667	1400.93	0.02902	6.67667	0	0
8.83333	1402.06	0.02897	6.69125	0	0
8.85	1403.14	0.02898	6.70426	0	0
8.86667	1404.26	0.02903	6.72518	0	0
8.88333	1405.35	0.02905	6.73821	0	0
8.9	1406.46	0.02904	6.77448	0	0
8.91667	1407.54	0.02903	6.79311	0	0
8.93333	1408.64	0.02897	6.81136	0	0
8.95	1409.73	0.02888	6.82899	0	0
8.96667	1410.81	0.02884	6.84833	0	0
8.98333	1411.87	0.02879	6.86628	0	0
9	1412.94	0.02866	6.91284	0	0
9.01667	1414.04	0.02854	6.92724	0	0
9.03333	1415.08	0.02851	6.95283	0	0
9.05	1416.18	0.02848	6.96685	0	0
9.06667	1417.21	0.02842	6.98531	0	0
9.08333	1418.22	0.02834	7.02606	0	0
9.1	1419.28	0.02827	7.04523	0	0
9.11667	1420.33	0.02822	7.06257	0	0
9.13333	1421.4	0.02815	7.07657	0	0
9.15	1422.44	0.02808	7.10093	0	0
9.16667	1423.43	0.02805	7.13797	0	0
9.18333	1424.49	0.02809	7.15257	0	0
9.2	1425.51	0.02814	7.17042	0	0
9.21667	1426.52	0.02819	7.1861	0	0
9.23333	1427.58	0.02828	7.20318	0	0
9.25	1428.58	0.02837	7.23577	0	0
9.26667	1429.57	0.02845	7.24658	0	0
9.28333	1430.55	0.02845	7.27084	0	0
9.3	1431.6	0.02837	7.28228	0	0
9.31667	1432.58	0.02829	7.29783	0	0
9.33333	1433.6	0.02822	7.3145	0	0
9.35	1434.59	0.0281	7.3455	0	0
9.36667	1435.6	0.02797	7.36098	0	0
9.38333	1436.6	0.02789	7.37743	0	0
9.4	1437.57	0.02779	7.39554	0	0
9.41667	1438.56	0.02763	7.40295	0	0
9.43333	1439.53	0.02755	7.43515	0	0
9.45	1440.48	0.0276	7.45397	0	0
9.46667	1441.49	0.02772	7.47027	0	0
9.48333	1442.46	0.02781	7.48517	0	0
9.5	1443.41	0.02777	7.49926	0	0
9.51667	1444.38	0.0276	7.53493	0	0
9.53333	1445.35	0.0274	7.54978	0	0
9.55	1446.33	0.02722	7.5604	0	0
9.56667	1447.27	0.02715	7.58193	0	0
9.58333	1448.21	0.02724	7.59257	0	0
9.6	1449.17	0.02735	7.62829	0	0
9.61667	1450.14	0.02741	7.64322	0	0
9.63333	1451.05	0.02744	7.66181	0	0
9.65	1452.02	0.02746	7.67438	0	0
9.66667	1452.94	0.02744	7.68779	0	0
9.68333	1453.86	0.02738	7.70868	0	0
9.7	1454.82	0.02733	7.74134	0	0
9.71667	1455.75	0.02729	7.75595	0	0
9.73333	1456.67	0.02723	7.77196	0	0
9.75	1457.59	0.02718	7.78533	0	0
9.76667	1458.49	0.02717	7.80103	0	0
9.78333	1458.49	0.02717	7.83356	0	0
9.8	1459.4	0.02729	7.84467	0	0
9.81667	1460.35	0.02743	7.86543	0	0
9.83333	1461.23	0.02748	7.87741	0	0
9.85	1462.15	0.02743	7.89617	0	0
9.86667	1463.03	0.02726	7.91869	0	0
9.88333	1463.93	0.02696	7.9355	0	0
9.9	1464.81	0.02671	7.94735	0	0
9.91667	1465.72	0.02659	7.95811	0	0
9.93333	1466.61	0.02661	7.96776	0	0
9.95	1467.52	0.0267	7.99134	0	0
9.96667	1468.38	0.02676	7.99892	0	0
9.98333	1469.3	0.02678	8.01184	0	0
10	1470.19	0.02677	8.01922	0	0
10.0167	1471.04	0.02675	8.02371	0	0
10.0333	1471.92	0.02674	8.03174	0	0
10.05	1472.77	0.02675	8.05187	0	0
10.0667	1473.66	0.0268	8.05701	0	0
10.0833	1474.54	0.02685	8.06162	0	0
10.1	1475.37	0.02682	8.07159	0	0
10.1167	1476.29	0.02676	8.0746	0	0
10.1333	1477.1	0.02666	8.08759	0	0
10.15	1477.99	0.02653	8.09736	0	0
10.1667	1478.87	0.02644	8.10854	0	0
10.1833	1479.72	0.02638	8.11499	0	0
10.2	1480.54	0.02636	8.12263	0	0
10.2167	1481.4	0.0264	8.13834	0	0
10.2333	1482.27	0.02644	8.15084	0	0
10.25	1483.11	0.02647	8.15774	0	0
10.2667	1483.98	0.02653	8.16896	0	0
10.2833	1484.83	0.02652	8.17748	0	0
10.3	1485.66	0.02637	8.20915	0	0
10.3167	1486.54	0.02621	8.22214	0	0
10.3333	1487.35	0.02611	8.23264	0	0
10.35	1488.18	0.02603	8.24738	0	0
10.3667	1489.03	0.02601	8.25821	0	0
10.3833	1489.85	0.02607	8.28134	0	0
10.4	1490.63	0.02612	8.31276	0	0
10.4167	1491.53	0.02617	8.33313	0	0
10.4333	1492.34	0.02619	8.35232	0	0
10.45	1493.13	0.02619	8.38185	0	0
10.4667	1493.97	0.02619	8.40228	0	0
10.4833	1494.78	0.02612	8.45742	0	0
10.5	1495.59	0.02604	8.47665	0	0
10.5167	1496.43	0.02604	8.50955	0	0
10.5333	1497.2	0.0261	8.53227	0	0
10.55	1498.03	0.02615	8.56182	0	0
10.5667	1498.79	0.02621	8.60596	0	0
10.5833	1499.63	0.02622	8.62803	0	0
10.6	1500.41	0.02614	8.64263	0	0
10.6167	1501.13	0.02602	8.65163	0	0
10.6333	1501.54	0.02587	8.66111	0	0
10.65	1501.69	0.02568	8.66076	0	0
10.6667	1501.65	0.02551	8.66076	0	0
10.6833	1501.4	0.02538	8.65276	0	0
10.7	1501.07	0.02523	8.63145	0	0
10.7167	1500.68	0.02506	8.59998	0	0
10.7333	1500.26	0.02488	8.54345	0	0
10.75	1499.8	0.02464	8.44612	0	0
10.7667	1499.39	0.02439	8.34768	0	0
10.7833	1498.91	0.02416	8.27956	0	0
10.8	1498.4	0.02398	8.1466	0	0
10.8167	1497.86	0.02384	8.06083	0	0
10.8333	1497.25	0.02374	7.79443	0	0
10.85	1496.66	0.02364	7.6588	0	0
10.8667	1496.1	0.02349	7.48462	0	0
10.8833	1495.5	0.02337	7.33666	0	0
10.9	1494.86	0.02326	7.20671	0	0
10.9167	1494.19	0.02309	6.84292	0	0
10.9333	1493.5	0.02296	6.65858	0	0
10.95	1492.77	0.02289	6.46655	0	0
10.9667	1492.05	0.0228	6.28907	0	0
10.9833	1491.25	0.02274	6.08242	0	0
11	1490.41	0.02271	5.70563	0	0
11.0167	1489.62	0.02272	5.53041	0	0
11.0333	1488.74	0.02269	5.39441	0	0
11.05	1487.83	0.02256	5.16523	0	0
11.0667	1486.97	0.02237	5.03223	0	0
11.0833	1486.03	0.02226	4.86156	0	0
11.1	1485.07	0.02217	4.53804	0	0
11.1167	1484.12	0.02211	4.36659	0	0
11.1333	1483.14	0.02218	4.22356	0	0
11.15	1482.16	0.02226	4.06367	0	0
11.1667	1481.16	0.0222	3.93079	0	0
11.1833	1480.13	0.02209	3.65365	0	0
11.2	1479.13	0.02202	3.5563	0	0
11.2167	1478.08	0.02192	3.4272	0	0
11.2333	1477.07	0.02185	3.30713	0	0
11.25	1475.96	0.02182	3.19431	0	0
11.2667	1474.93	0.02181	2.97168	0	0
11.2833	1473.84	0.02178	2.89347	0	0
11.3	1472.77	0.02175	2.76688	0	0
11.3167	1471.66	0.02177	2.69291	0	0
11.3333	1470.58	0.0218	2.57644	0	0
11.35	1469.48	0.02179	2.42347	0	0
11.3667	1468.35	0.02177	2.33877	0	0
11.3833	1467.28	0.02171	2.26322	0	0
11.4	1466.1	0.02162	2.1773	0	0
11.4167	1464.97	0.02151	2.11088	0	0
11.4333	1463.82	0.02146	2.05847	0	0
11.45	1462.64	0.02145	1.91784	0	0
11.4667	1462.64	0.02144	1.83838	0	0
11.4833	1461.52	0.0214	1.79009	0	0
11.5	1460.33	0.02137	1.72905	0	0
11.5167	1459.16	0.02133	1.67191	0	0
11.5333	1457.98	0.02126	1.56164	0	0
11.55	1456.81	0.02121	1.5139	0	0
11.5667	1455.59	0.02124	1.47556	0	0
11.5833	1454.39	0.02131	1.41539	0	0
11.6	1453.19	0.02134	1.37953	0	0
11.6167	1452.01	0.02137	1.28831	0	0
11.6333	1450.78	0.02136	1.25106	0	0
11.65	1449.6	0.02129	1.20619	0	0
11.6667	1448.39	0.02117	1.17101	0	0
11.6833	1447.19	0.02112	1.12844	0	0
11.7	1445.96	0.02109	1.07236	0	0
11.7167	1444.75	0.02107	1.02895	0	0
11.7333	1443.57	0.02106	1.00373	0	0
11.75	1442.39	0.02105	0.97079	0	0
11.7667	1441.15	0.02103	0.93986	0	0
11.7833	1439.91	0.02102	0.91134	0	0
11.8	1438.73	0.02102	0.85407	0	0
11.8167	1437.53	0.02101	0.82521	0	0
11.8333	1436.3	0.02098	0.80086	0	0
11.85	1435.1	0.02093	0.78265	0	0
11.8667	1433.89	0.02083	0.75395	0	0
11.8833	1432.72	0.02073	0.71119	0	0
11.9	1431.53	0.02065	0.68737	0	0
11.9167	1430.29	0.02058	0.6692	0	0
11.9333	1429.14	0.02057	0.64589	0	0
11.95	1427.9	0.02057	0.62911	0	0
11.9667	1426.73	0.02055	0.59274	0	0
11.9833	1425.54	0.02055	0.57971	0	0
12	1424.34	0.02055	0.55802	0	0
12.0167	1423.16	0.02055	0.545	0	0
12.0333	1421.97	0.0206	0.52933	0	0
12.05	1420.8	0.02068	0.49889	0	0
12.0667	1419.61	0.02073	0.48337	0	0
12.0833	1418.45	0.02072	0.46881	0	0
12.1	1417.29	0.02066	0.45964	0	0
12.1167	1416.12	0.02057	0.44107	0	0
12.1333	1414.96	0.02049	0.43187	0	0
12.15	1413.83	0.02044	0.40776	0	0
12.1667	1412.68	0.02043	0.39608	0	0
12.1833	1411.5	0.02041	0.38417	0	0
12.2	1410.4	0.02033	0.37333	0	0
12.2167	1409.23	0.02025	0.36237	0	0
12.2333	1408.11	0.02018	0.34877	0	0
12.25	1406.97	0.02013	0.33542	0	0
12.2667	1405.83	0.02013	0.3291	0	0
12.2833	1404.71	0.02017	0.31773	0	0
12.3	1403.6	0.0202	0.30944	0	0
12.3167	1402.44	0.0202	0.29206	0	0
12.3333	1401.36	0.02024	0.28312	0	0
12.35	1400.23	0.02033	0.27433	0	0
12.3667	1399.09	0.02039	0.26758	0	0
12.3833	1398.02	0.02039	0.2608	0	0
12.4	1396.9	0.02035	0.24725	0	0
12.4167	1395.79	0.02029	0.23976	0	0
12.4333	1394.66	0.02016	0.23549	0	0
12.45	1393.56	0.02003	0.23176	0	0
12.4667	1392.48	0.02	0.22399	0	0
12.4833	1391.37	0.01998	0.21849	0	0
12.5	1390.26	0.01991	0.20701	0	0
12.5167	1389.21	0.01987	0.20275	0	0
12.5333	1388.1	0.01984	0.19528	0	0
12.55	1387.01	0.01983	0.19302	0	0
12.5667	1385.92	0.01982	0.18903	0	0
12.5833	1384.85	0.01979	0.17981	0	0
12.6	1383.73	0.01979	0.17383	0	0
12.6167	1382.67	0.01988	0.17011	0	0
12.6333	1381.62	0.02013	0.16585	0	0
12.65	1380.51	0.02067	0.13048	0	0
12.6667	1379.55	0.0214	0.12382	0	0
12.6833	1378.57	0.02217	0.12174	0	0
12.7	1377.56	0.02296	0.11884	0	0
12.7167	1376.55	0.02368	0.11426	0	0
12.7333	1375.51	0.02432	0.11226	0	0
12.75	1374.44	0.02503	0.10812	0	0
12.7667	1373.35	0.02595	0.10333	0	0
12.7833	1372.32	0.02706	0.10196	0	0
12.8	1371.21	0.02838	0.10037	0	0
12.8167	1370.13	0.02995	0.09741	0	0
12.8333	1369.04	0.03174	0.0942	0	0
12.85	1367.95	0.03375	0.08964	0	0
12.8667	1366.86	0.03602	0.08688	0	0
12.8833	1365.81	0.03851	0.08509	0	0
12.9	1364.75	0.04125	0.08252	0	0
12.9167	1363.69	0.0442	0.08053	0	0
12.9333	1362.64	0.04718	0.07598	0	0
12.95	1361.58	0.05022	0.07323	0	0
12.9667	1360.53	0.05386	0.07143	0	0
12.9833	1359.48	0.05924	0.06985	0	0
13	1358.47	0.06694	0.06826	0	0
13.0167	1357.61	0.0772	0.0638	0	0
13.0333	1356.88	0.08969	0.06201	0	0
13.05	1356.07	0.10327	0.06063	0	0
13.0667	1355.16	0.11684	0.06063	0	0
13.0833	1354.2	0.13024	0.05905	0	0
13.1	1353.2	0.14298	0.05582	0	0
13.1167	1352.2	0.15538	0.05451	0	0
13.1333	1351.16	0.16807	0.05293	0	0
13.15	1351.16	0.1809	0.05174	0	0
13.1667	1350.06	0.19383	0	0	0
13.1833	1349.05	0.20634	0	0	0
13.2	1347.96	0.21821	0	0	0
13.2167	1346.91	0.22931	0	0	0
13.2333	1345.85	0.23981	0	0	0
13.25	1344.79	0.25019	0	0	0
13.2667	1343.74	0.26104	0	0	0
13.2833	1342.64	0.27185	0	0	0
13.3	1341.56	0.28268	0	0	0
13.3167	1340.5	0.29381	0	0	0
13.3333	1339.4	0.30498	0	0	0
13.35	1338.36	0.3158	0	0	0
13.3667	1337.33	0.32597	0	0	0
13.3833	1336.21	0.33586	0	0	0
13.4	1335.16	0.3456	0	0	0
13.4167	1334.12	0.355	0	0	0
13.4333	1333.12	0.36443	0	0	0
13.45	1332.01	0.37436	0	0	0
13.4667	1330.96	0.38442	0	0	0
13.4833	1329.92	0.39437	0	0	0
13.5	1328.89	0.40484	0	0	0
13.5167	1327.82	0.4153	0	0	0
13.5333	1326.81	0.42455	0	0	0
13.55	1325.82	0.43245	0	0	0
13.5667	1324.74	0.43978	0	0	0
13.5833	1323.72	0.44692	0	0	0
13.6	1322.71	0.45449	0	0	0
13.6167	1321.71	0.46355	0	0	0
13.6333	1320.7	0.47381	0	0	0
13.65	1319.69	0.48392	0	0	0
13.6667	1318.67	0.49359	0	0	0
13.6833	1317.67	0.50251	0	0	0
13.7	1316.69	0.50993	0	0	0
13.7167	1315.7	0.51641	0	0	0
13.7333	1314.69	0.52325	0	0	0
13.75	1313.69	0.53116	0	0	0
13.7667	1312.71	0.53976	0	0	0
13.7833	1311.77	0.54807	0	0	0
13.8	1310.78	0.5563	0	0	0
13.8167	1309.8	0.56484	0	0	0
13.8333	1308.83	0.57289	0	0	0
13.85	1307.89	0.58196	0	0	0
13.8667	1306.91	0.59154	0	0	0
13.8833	1305.93	0.60012	0	0	0
13.9	1304.99	0.60698	0	0	0
13.9167	1304.01	0.61228	0	0	0
13.9333	1303.1	0.61719	0	0	0
13.95	1302.14	0.62439	0	0	0
13.9667	1301.19	0.63321	0	0	0
13.9833	1300.26	0.64237	0	0	0
14	1299.34	0.6525	0	0	0
14.0167	1298.42	0.66155	0	0	0
14.0333	1297.44	0.66805	0	0	0
14.05	1296.51	0.67414	0	0	0
14.0667	1295.59	0.68117	0	0	0
14.0833	1294.67	0.68866	0	0	0
14.1	1293.76	0.69674	0	0	0
14.1167	1292.83	0.70576	0	0	0
14.1333	1291.9	0.71509	0	0	0
14.15	1291.03	0.72344	0	0	0
14.1667	1290.08	0.73221	0	0	0
14.1833	1289.14	0.74183	0	0	0
14.2	1288.24	0.75	0	0	0
14.2167	1287.35	0.75624	0	0	0
14.2333	1286.46	0.76328	0	0	0
14.25	1285.55	0.77003	0	0	0
14.2667	1284.68	0.77592	0	0	0
14.2833	1283.78	0.78305	0	0	0
14.3	1282.88	0.7914	0	0	0
14.3167	1281.94	0.79843	0	0	0
14.3333	1281.11	0.80439	0	0	0
14.35	1280.22	0.81073	0	0	0
14.3667	1279.31	0.81698	0	0	0
14.3833	1278.46	0.82442	0	0	0
14.4	1277.61	0.83507	0	0	0
14.4167	1276.66	0.84796	0	0	0
14.4333	1275.81	0.86079	0	0	0
14.45	1274.94	0.87133	0	0	0
14.4667	1274.08	0.87936	0	0	0
14.4833	1273.19	0.88611	0	0	0
14.5	1272.3	0.89171	0	0	0
14.5167	1271.45	0.89673	0	0	0
14.5333	1270.58	0.90329	0	0	0
14.55	1269.71	0.91013	0	0	0
14.5667	1268.88	0.91605	0	0	0
14.5833	1268.02	0.92233	0	0	0
14.6	1267.19	0.93066	0	0	0
14.6167	1266.32	0.93862	0	0	0
14.6333	1265.49	0.94436	0	0	0
14.65	1264.63	0.95049	0	0	0
14.6667	1263.76	0.95769	0	0	0
14.6833	1262.94	0.96147	0	0	0
14.7	1262.04	0.96233	0	0	0
14.7167	1261.19	0.96235	0	0	0
14.7333	1260.34	0.96038	0	0	0
14.75	1259.51	0.95698	0	0	0
14.7667	1258.59	0.95595	0	0	0
14.7833	1257.79	0.95631	0	0	0
14.8	1256.91	0.95571	0	0	0
14.8167	1256.06	0.95373	0	0	0
14.8333	1256.06	0.95038	0	0	0
14.85	1255.27	0.94632	0	0	0
14.8667	1254.42	0.94281	0	0	0
14.8833	1253.61	0.94083	0	0	0
14.9	1252.79	0.94048	0	0	0
14.9167	1251.97	0.94059	0	0	0
14.9333	1251.15	0.94012	0	0	0
14.95	1250.3	0.94135	0	0	0
14.9667	1249.5	0.94247	0	0	0
14.9833	1248.68	0.94172	0	0	0
15	1247.86	0.94235	0	0	0
15.0167	1247.07	0.94257	0	0	0
15.0333	1246.26	0.93948	0	0	0
15.05	1245.46	0.93547	0	0	0
15.0667	1244.67	0.93257	0	0	0
15.0833	1243.84	0.93034	0	0	0
15.1	1243.07	0.92947	0	0	0
15.1167	1242.24	0.92904	0	0	0
15.1333	1241.49	0.92902	0	0	0
15.15	1240.69	0.92936	0	0	0
15.1667	1239.94	0.92899	0	0	0
15.1833	1239.17	0.92961	0	0	0
15.2	1238.32	0.9312	0	0	0
15.2167	1237.58	0.93126	0	0	0
15.2333	1236.77	0.93029	0	0	0
15.25	1236.03	0.92971	0	0	0
15.2667	1235.27	0.92865	0	0	0
15.2833	1234.47	0.9273	0	0	0
15.3	1233.75	0.92553	0	0	0
15.3167	1232.92	0.92233	0	0	0
15.3333	1232.19	0.91934	0	0	0
15.35	1231.41	0.91654	0	0	0
15.3667	1230.68	0.91368	0	0	0
15.3833	1229.88	0.91237	0	0	0
15.4	1229.17	0.91077	0	0	0
15.4167	1228.4	0.90844	0	0	0
15.4333	1227.61	0.9088	0	0	0
15.45	1226.86	0.91025	0	0	0
15.4667	1226.11	0.90859	0	0	0
15.4833	1225.4	0.90673	0	0	0
15.5	1224.65	0.90522	0	0	0
15.5167	1223.9	0.90336	0	0	0
15.5333	1223.18	0.90383	0	0	0
15.55	1222.43	0.9074	0	0	0
15.5667	1221.67	0.90944	0	0	0
15.5833	1220.91	0.90814	0	0	0
15.6	1220.2	0.90539	0	0	0
15.6167	1219.46	0.90267	0	0	0
15.6333	1218.74	0.90056	0	0	0
15.65	1218.02	0.89964	0	0	0
15.6667	1217.31	0.90023	0	0	0
15.6833	1216.57	0.90128	0	0	0
15.7	1215.85	0.90016	0	0	0
15.7167	1215.12	0.89526	0	0	0
15.7333	1214.41	0.89163	0	0	0
15.75	1213.68	0.89018	0	0	0
15.7667	1212.96	0.88945	0	0	0
15.7833	1212.25	0.89241	0	0	0
15.8	1211.57	0.90018	0	0	0
15.8167	1210.85	0.90519	0	0	0
15.8333	1210.14	0.9057	0	0	0
15.85	1209.43	0.90455	0	0	0
15.8667	1208.75	0.90232	0	0	0
15.8833	1208.06	0.89832	0	0	0
15.9	1207.3	0.89415	0	0	0
15.9167	1206.6	0.89227	0	0	0
15.9333	1205.93	0.89209	0	0	0
15.95	1205.25	0.89199	0	0	0
15.9667	1204.55	0.89169	0	0	0
15.9833	1203.88	0.89082	0	0	0
16	1203.17	0.88872	0	0	0
16.0167	1202.49	0.88552	0	0	0
16.0333	1201.78	0.88253	0	0	0
16.05	1201.11	0.8815	0	0	0
16.0667	1200.42	0.8821	0	0	0
16.0833	1199.74	0.88254	0	0	0
16.1	1199.04	0.88411	0	0	0
16.1167	1198.37	0.88643	0	0	0
16.1333	1197.7	0.88637	0	0	0
16.15	1197.06	0.88508	0	0	0
16.1667	1196.35	0.88454	0	0	0
16.1833	1195.66	0.88347	0	0	0
16.2	1194.98	0.88221	0	0	0
16.2167	1194.33	0.88262	0	0	0
16.2333	1193.69	0.88372	0	0	0
16.25	1192.98	0.88407	0	0	0
16.2667	1192.35	0.88304	0	0	0
16.2833	1191.71	0.88121	0	0	0
16.3	1191.03	0.87962	0	0	0
16.3167	1190.32	0.8788	0	0	0
16.3333	1189.64	0.87865	0	0	0
16.35	1189.01	0.87954	0	0	0
16.3667	1188.33	0.88058	0	0	0
16.3833	1187.74	0.88075	0	0	0
16.4	1187.06	0.87995	0	0	0
16.4167	1186.4	0.88009	0	0	0
16.4333	1185.74	0.88	0	0	0
16.45	1185.1	0.87891	0	0	0
16.4667	1184.44	0.87811	0	0	0
16.4833	1183.78	0.87775	0	0	0
16.5	1183.14	0.87399	0	0	0
16.5167	1183.14	0.86795	0	0	0
16.5333	1182.5	0.86557	0	0	0
16.55	1181.86	0.86502	0	0	0
16.5667	1181.21	0.86493	0	0	0
16.5833	1180.59	0.86803	0	0	0
16.6	1179.95	0.87435	0	0	0
16.6167	1179.31	0.87791	0	0	0
16.6333	1178.68	0.8792	0	0	0
16.65	1178	0.88004	0	0	0
16.6667	1177.39	0.88016	0	0	0
16.6833	1176.75	0.87857	0	0	0
16.7	1176.15	0.87667	0	0	0
16.7167	1175.5	0.87587	0	0	0
16.7333	1174.89	0.87508	0	0	0
16.75	1174.22	0.87379	0	0	0
16.7667	1173.64	0.87324	0	0	0
16.7833	1173.02	0.87269	0	0	0
16.8	1172.39	0.87109	0	0	0
16.8167	1171.81	0.86984	0	0	0
16.8333	1171.19	0.86989	0	0	0
16.85	1170.51	0.87	0	0	0
16.8667	1169.93	0.87047	0	0	0
16.8833	1169.3	0.87303	0	0	0
16.9	1168.71	0.87604	0	0	0
16.9167	1168.07	0.87799	0	0	0
16.9333	1167.47	0.87915	0	0	0
16.95	1166.86	0.87836	0	0	0
16.9667	1166.23	0.87611	0	0	0
16.9833	1165.62	0.87539	0	0	0
17	1165.04	0.87504	0	0	0
17.0167	1164.45	0.87395	0	0	0
17.0333	1163.83	0.87492	0	0	0
17.05	1163.23	0.87551	0	0	0
17.0667	1162.62	0.87324	0	0	0
17.0833	1162	0.87234	0	0	0
17.1	1161.41	0.87272	0	0	0
17.1167	1160.82	0.87198	0	0	0
17.1333	1160.23	0.87132	0	0	0
17.15	1159.61	0.87175	0	0	0
17.1667	1159.04	0.87075	0	0	0
17.1833	1158.43	0.86846	0	0	0
17.2	1157.81	0.86566	0	0	0
17.2167	1157.23	0.86389	0	0	0
17.2333	1156.64	0.86448	0	0	0
17.25	1156.06	0.86684	0	0	0
17.2667	1155.45	0.86857	0	0	0
17.2833	1154.89	0.86949	0	0	0
17.3	1154.28	0.8723	0	0	0
17.3167	1153.72	0.87297	0	0	0
17.3333	1153.12	0.8707	0	0	0
17.35	1152.54	0.86962	0	0	0
17.3667	1151.93	0.86881	0	0	0
17.3833	1151.37	0.86458	0	0	0
17.4	1150.82	0.86206	0	0	0
17.4167	1150.23	0.86253	0	0	0
17.4333	1149.65	0.86168	0	0	0
17.45	1149.07	0.86046	0	0	0
17.4667	1148.48	0.8601	0	0	0
17.4833	1147.96	0.86036	0	0	0
17.5	1147.36	0.86107	0	0	0
17.5167	1146.78	0.86212	0	0	0
17.5333	1146.23	0.86392	0	0	0
17.55	1145.65	0.86705	0	0	0
17.5667	1145.09	0.86977	0	0	0
17.5833	1144.55	0.87055	0	0	0
17.6	1143.98	0.87166	0	0	0
17.6167	1143.4	0.87135	0	0	0
17.6333	1142.77	0.86911	0	0	0
17.65	1142.25	0.86695	0	0	0
17.6667	1141.68	0.86552	0	0	0
17.6833	1141.14	0.86463	0	0	0
17.7	1140.55	0.86403	0	0	0
17.7167	1140.03	0.86392	0	0	0
17.7333	1139.45	0.86534	0	0	0
17.75	1138.93	0.86814	0	0	0
17.7667	1138.37	0.86997	0	0	0
17.7833	1137.78	0.86946	0	0	0
17.8	1137.28	0.86644	0	0	0
17.8167	1136.68	0.86283	0	0	0
17.8333	1136.14	0.86137	0	0	0
17.85	1135.57	0.86093	0	0	0
17.8667	1135.04	0.86103	0	0	0
17.8833	1134.5	0.86101	0	0	0
17.9	1133.92	0.85992	0	0	0
17.9167	1133.37	0.85817	0	0	0
17.9333	1132.86	0.85634	0	0	0
17.95	1132.3	0.85639	0	0	0
17.9667	1131.75	0.85885	0	0	0
17.9833	1131.22	0.86156	0	0	0
18	1130.67	0.86292	0	0	0
18.0167	1130.15	0.86444	0	0	0
18.0333	1129.6	0.865	0	0	0
18.05	1129.05	0.86304	0	0	0
18.0667	1128.49	0.85584	0	0	0
18.0833	1127.97	0.8474	0	0	0
18.1	1127.42	0.84415	0	0	0
18.1167	1126.95	0.8453	0	0	0
18.1333	1126.37	0.8483	0	0	0
18.15	1125.85	0.85638	0	0	0
18.1667	1125.3	0.86558	0	0	0
18.1833	1124.81	0.86849	0	0	0
18.2	1124.81	0.86667	0	0	0
18.2167	1124.24	0.86636	0	0	0
18.2333	1123.7	0.86537	0	0	0
18.25	1123.16	0.86384	0	0	0
18.2667	1122.66	0.86557	0	0	0
18.2833	1122.12	0.86812	0	0	0
18.3	1121.62	0.86715	0	0	0
18.3167	1121.11	0.86815	0	0	0
18.3333	1120.54	0.87243	0	0	0
18.35	1120.05	0.87322	0	0	0
18.3667	1119.55	0.87097	0	0	0
18.3833	1119.02	0.86903	0	0	0
18.4	1118.5	0.86499	0	0	0
18.4167	1117.95	0.85914	0	0	0
18.4333	1117.47	0.85836	0	0	0
18.45	1116.94	0.86129	0	0	0
18.4667	1116.4	0.863	0	0	0
18.4833	1115.93	0.86178	0	0	0
18.5	1115.4	0.85923	0	0	0
18.5167	1114.85	0.85703	0	0	0
18.5333	1114.34	0.85596	0	0	0
18.55	1113.83	0.85602	0	0	0
18.5667	1113.34	0.85982	0	0	0
18.5833	1112.82	0.86378	0	0	0
18.6	1112.35	0.8635	0	0	0
18.6167	1111.82	0.86301	0	0	0
18.6333	1111.33	0.86348	0	0	0
18.65	1110.83	0.86073	0	0	0
18.6667	1110.35	0.85856	0	0	0
18.6833	1109.8	0.86046	0	0	0
18.7	1109.31	0.86387	0	0	0
18.7167	1108.8	0.86628	0	0	0
18.7333	1108.34	0.86939	0	0	0
18.75	1107.82	0.8718	0	0	0
18.7667	1107.29	0.87066	0	0	0
18.7833	1106.82	0.86788	0	0	0
18.8	1106.29	0.86643	0	0	0
18.8167	1105.81	0.86414	0	0	0
18.8333	1105.31	0.86266	0	0	0
18.85	1104.79	0.86508	0	0	0
18.8667	1104.3	0.8664	0	0	0
18.8833	1103.82	0.86522	0	0	0
18.9	1103.31	0.86506	0	0	0
18.9167	1102.84	0.86366	0	0	0
18.9333	1102.35	0.85935	0	0	0
18.95	1101.87	0.85666	0	0	0
18.9667	1101.38	0.85761	0	0	0
18.9833	1100.84	0.85847	0	0	0
19	1100.36	0.85959	0	0	0
19.0167	1099.91	0.86315	0	0	0
19.0333	1099.41	0.86623	0	0	0
19.05	1098.92	0.867	0	0	0
19.0667	1098.47	0.86561	0	0	0
19.0833	1097.96	0.86324	0	0	0
19.1	1097.48	0.86085	0	0	0
19.1167	1096.99	0.85902	0	0	0
19.1333	1096.52	0.85741	0	0	0
19.15	1096.05	0.85976	0	0	0
19.1667	1095.56	0.86262	0	0	0
19.1833	1095.08	0.86232	0	0	0
19.2	1094.54	0.86207	0	0	0
19.2167	1094.09	0.86419	0	0	0
19.2333	1093.65	0.86582	0	0	0
19.25	1093.16	0.86661	0	0	0
19.2667	1092.71	0.86632	0	0	0
19.2833	1092.25	0.86437	0	0	0
19.3	1091.73	0.86204	0	0	0
19.3167	1091.25	0.85946	0	0	0
19.3333	1090.79	0.85847	0	0	0
19.35	1090.29	0.86055	0	0	0
19.3667	1089.82	0.86085	0	0	0
19.3833	1089.37	0.85482	0	0	0
19.4	1088.89	0.8503	0	0	0
19.4167	1088.46	0.84923	0	0	0
19.4333	1087.99	0.84956	0	0	0
19.45	1087.53	0.85511	0	0	0
19.4667	1087.05	0.86459	0	0	0
19.4833	1086.56	0.86957	0	0	0
19.5	1086.13	0.87145	0	0	0
19.5167	1085.65	0.87121	0	0	0
19.5333	1085.22	0.86738	0	0	0
19.55	1084.74	0.86443	0	0	0
19.5667	1084.27	0.8633	0	0	0
19.5833	1083.82	0.86085	0	0	0
19.6	1083.33	0.85978	0	0	0
19.6167	1082.85	0.85971	0	0	0
19.6333	1082.4	0.85761	0	0	0
19.65	1082	0.85591	0	0	0
19.6667	1081.5	0.85685	0	0	0
19.6833	1081.07	0.85738	0	0	0
19.7	1080.61	0.85981	0	0	0
19.7167	1080.12	0.86488	0	0	0
19.7333	1079.69	0.86792	0	0	0
19.75	1079.22	0.86802	0	0	0
19.7667	1078.79	0.86645	0	0	0
19.7833	1078.32	0.86363	0	0	0
19.8	1077.85	0.8612	0	0	0
19.8167	1077.41	0.86099	0	0	0
19.8333	1076.95	0.86308	0	0	0
19.85	1076.52	0.86631	0	0	0
19.8667	1076.11	0.86853	0	0	0
19.8833	1076.11	0.87028	0	0	0
19.9	1075.63	0.87188	0	0	0
19.9167	1075.18	0.87291	0	0	0
19.9333	1074.73	0.87437	0	0	0
19.95	1074.3	0.87451	0	0	0
19.9667	1073.84	0.87319	0	0	0
19.9833	1073.37	0.87088	0	0	0
20	1072.97	0.86697	0	0	0
20.0167	1072.5	0.86292	0	0	0
20.0333	1072.07	0.8618	0	0	0
20.05	1071.61	0.86163	0	0	0
20.0667	1071.2	0.86201	0	0	0
20.0833	1070.76	0.8652	0	0	0
20.1	1070.3	0.86807	0	0	0
20.1167	1069.85	0.86775	0	0	0
20.1333	1069.41	0.86643	0	0	0
20.15	1068.98	0.86606	0	0	0
20.1667	1068.55	0.86514	0	0	0
20.1833	1068.1	0.86381	0	0	0
20.2	1067.71	0.86281	0	0	0
20.2167	1067.26	0.86294	0	0	0
20.2333	1066.81	0.86349	0	0	0
20.25	1066.37	0.86394	0	0	0
20.2667	1065.96	0.86437	0	0	0
20.2833	1065.51	0.86463	0	0	0
20.3	1065.12	0.86509	0	0	0
20.3167	1064.67	0.86558	0	0	0
20.3333	1064.22	0.86641	0	0	0
20.35	1063.82	0.86825	0	0	0
20.3667	1063.35	0.86874	0	0	0
20.3833	1062.93	0.86789	0	0	0
20.4	1062.56	0.86908	0	0	0
20.4167	1062.1	0.86998	0	0	0
20.4333	1061.67	0.86857	0	0	0
20.45	1061.25	0.86804	0	0	0
20.4667	1060.8	0.86786	0	0	0
20.4833	1060.37	0.86606	0	0	0
20.5	1060.01	0.865	0	0	0
20.5167	1059.55	0.86638	0	0	0
20.5333	1059.12	0.86917	0	0	0
20.55	1058.69	0.87139	0	0	0
20.5667	1058.29	0.87331	0	0	0
20.5833	1057.84	0.87741	0	0	0
20.6	1057.44	0.88186	0	0	0
20.6167	1057.02	0.88258	0	0	0
20.6333	1056.57	0.88146	0	0	0
20.65	1056.22	0.88132	0	0	0
20.6667	1055.73	0.88026	0	0	0
20.6833	1055.35	0.87786	0	0	0
20.7	1054.93	0.87791	0	0	0
20.7167	1054.48	0.88042	0	0	0
20.7333	1054.08	0.88057	0	0	0
20.75	1053.67	0.87956	0	0	0
20.7667	1053.26	0.87801	0	0	0
20.7833	1052.83	0.87514	0	0	0
20.8	1052.46	0.87207	0	0	0
20.8167	1052.04	0.86988	0	0	0
20.8333	1051.62	0.86914	0	0	0
20.85	1051.17	0.87119	0	0	0
20.8667	1050.78	0.87287	0	0	0
20.8833	1050.38	0.87379	0	0	0
20.9	1049.97	0.87662	0	0	0
20.9167	1049.54	0.87844	0	0	0
20.9333	1049.18	0.87722	0	0	0
20.95	1048.7	0.87545	0	0	0
20.9667	1048.36	0.87355	0	0	0
20.9833	1047.89	0.8721	0	0	0
21	1047.51	0.87166	0	0	0
21.0167	1047.13	0.87259	0	0	0
21.0333	1046.7	0.87299	0	0	0
21.05	1046.32	0.87214	0	0	0
21.0667	1045.88	0.87307	0	0	0
21.0833	1045.52	0.8761	0	0	0
21.1	1045.1	0.87959	0	0	0
21.1167	1044.68	0.88209	0	0	0
21.1333	1044.29	0.88212	0	0	0
21.15	1043.95	0.8803	0	0	0
21.1667	1043.54	0.87865	0	0	0
21.1833	1043.17	0.87811	0	0	0
21.2	1042.68	0.88078	0	0	0
21.2167	1042.33	0.88564	0	0	0
21.2333	1041.94	0.8864	0	0	0
21.25	1041.52	0.88286	0	0	0
21.2667	1041.12	0.88055	0	0	0
21.2833	1040.72	0.88013	0	0	0
21.3	1040.33	0.88002	0	0	0
21.3167	1039.94	0.88035	0	0	0
21.3333	1039.55	0.88156	0	0	0
21.35	1039.15	0.88204	0	0	0
21.3667	1038.76	0.88079	0	0	0
21.3833	1038.37	0.87795	0	0	0
21.4	1038	0.87731	0	0	0
21.4167	1037.61	0.87913	0	0	0
21.4333	1037.18	0.87919	0	0	0
21.45	1036.81	0.87803	0	0	0
21.4667	1036.42	0.87951	0	0	0
21.4833	1036.02	0.87906	0	0	0
21.5	1035.65	0.87343	0	0	0
21.5167	1035.24	0.86903	0	0	0
21.5333	1034.9	0.86905	0	0	0
21.55	1034.48	0.86978	0	0	0
21.5667	1034.48	0.87157	0	0	0
21.5833	1034.08	0.87589	0	0	0
21.6	1033.68	0.87919	0	0	0
21.6167	1033.34	0.88002	0	0	0
21.6333	1032.94	0.8808	0	0	0
21.65	1032.53	0.88189	0	0	0
21.6667	1032.15	0.88204	0	0	0
21.6833	1031.79	0.882	0	0	0
21.7	1031.4	0.88287	0	0	0
21.7167	1031.02	0.88338	0	0	0
21.7333	1030.61	0.88218	0	0	0
21.75	1030.28	0.87966	0	0	0
21.7667	1029.84	0.87837	0	0	0
21.7833	1029.49	0.88052	0	0	0
21.8	1029.11	0.88356	0	0	0
21.8167	1028.75	0.88657	0	0	0
21.8333	1028.35	0.88973	0	0	0
21.85	1027.95	0.88963	0	0	0
21.8667	1027.58	0.88555	0	0	0
21.8833	1027.24	0.8827	0	0	0
21.9	1026.84	0.88197	0	0	0
21.9167	1026.44	0.88098	0	0	0
21.9333	1026.03	0.87901	0	0	0
21.95	1025.71	0.87801	0	0	0
21.9667	1025.34	0.8771	0	0	0
21.9833	1024.98	0.87467	0	0	0
22	1024.6	0.87236	0	0	0
22.0167	1024.25	0.87159	0	0	0
22.0333	1023.84	0.8735	0	0	0
22.05	1023.5	0.88021	0	0	0
22.0667	1023.11	0.88655	0	0	0
22.0833	1022.74	0.88938	0	0	0
22.1	1022.37	0.88957	0	0	0
22.1167	1021.96	0.88729	0	0	0
22.1333	1021.64	0.88334	0	0	0
22.15	1021.25	0.88213	0	0	0
22.1667	1020.88	0.88262	0	0	0
22.1833	1020.55	0.88397	0	0	0
22.2	1020.19	0.88444	0	0	0
22.2167	1019.8	0.8842	0	0	0
22.2333	1019.43	0.88674	0	0	0
22.25	1019.04	0.88997	0	0	0
22.2667	1018.69	0.89076	0	0	0
22.2833	1018.37	0.89091	0	0	0
22.3	1017.95	0.89229	0	0	0
22.3167	1017.58	0.89275	0	0	0
22.3333	1017.26	0.89155	0	0	0
22.35	1016.87	0.88936	0	0	0
22.3667	1016.5	0.88808	0	0	0
22.3833	1016.15	0.88665	0	0	0
22.4	1015.84	0.88459	0	0	0
22.4167	1015.41	0.88469	0	0	0
22.4333	1015.08	0.88541	0	0	0
22.45	1014.74	0.88406	0	0	0
22.4667	1014.34	0.88253	0	0	0
22.4833	1014.01	0.88325	0	0	0
22.5	1013.61	0.8851	0	0	0
22.5167	1013.27	0.88885	0	0	0
22.5333	1012.91	0.89149	0	0	0
22.55	1012.52	0.8928	0	0	0
22.5667	1012.2	0.89425	0	0	0
22.5833	1011.86	0.89636	0	0	0
22.6	1011.46	0.89512	0	0	0
22.6167	1011.14	0.89538	0	0	0
22.6333	1010.74	0.89767	0	0	0
22.65	1010.41	0.89902	0	0	0
22.6667	1010.02	0.89898	0	0	0
22.6833	1009.7	0.9011	0	0	0
22.7	1009.32	0.90191	0	0	0
22.7167	1008.97	0.90041	0	0	0
22.7333	1008.63	0.89925	0	0	0
22.75	1008.25	0.8982	0	0	0
22.7667	1007.89	0.89628	0	0	0
22.7833	1007.6	0.89511	0	0	0
22.8	1007.21	0.89532	0	0	0
22.8167	1006.91	0.89655	0	0	0
22.8333	1006.5	0.89927	0	0	0
22.85	1006.15	0.90066	0	0	0
22.8667	1005.85	0.89916	0	0	0
22.8833	1005.46	0.89598	0	0	0
22.9	1005.1	0.89341	0	0	0
22.9167	1004.75	0.8925	0	0	0
22.9333	1004.41	0.89279	0	0	0
22.95	1004.11	0.89366	0	0	0
22.9667	1003.75	0.89498	0	0	0
22.9833	1003.35	0.89491	0	0	0
23	1003.06	0.89505	0	0	0
23.0167	1002.67	0.89734	0	0	0
23.0333	1002.33	0.89955	0	0	0
23.05	1001.99	0.89999	0	0	0
23.0667	1001.65	0.89829	0	0	0
23.0833	1001.31	0.89564	0	0	0
23.1	1000.96	0.89304	0	0	0
23.1167	1000.65	0.89046	0	0	0
23.1333	1000.32	0.88958	0	0	0
23.15	999.959	0.89055	0	0	0
23.1667	999.612	0.89108	0	0	0
23.1833	999.243	0.89121	0	0	0
23.2	998.959	0.89244	0	0	0
23.2167	998.612	0.89335	0	0	0
23.2333	998.251	0.89433	0	0	0
23.25	998.251	0.89582	0	0	0
23.2667	997.927	0.89708	0	0	0
23.2833	997.55	0.89731	0	0	0
23.3	997.228	0.89604	0	0	0
23.3167	996.917	0.89462	0	0	0
23.3333	996.514	0.89273	0	0	0
23.35	996.19	0.89016	0	0	0
23.3667	995.907	0.88724	0	0	0
23.3833	995.505	0.88437	0	0	0
23.4	995.183	0.88345	0	0	0
23.4167	994.862	0.88621	0	0	0
23.4333	994.512	0.89114	0	0	0
23.45	994.206	0.89616	0	0	0
23.4667	993.866	0.90131	0	0	0
23.4833	993.494	0.90238	0	0	0
23.5	993.187	0.90028	0	0	0
23.5167	992.854	0.90018	0	0	0
23.5333	992.522	0.90179	0	0	0
23.55	992.143	0.90193	0	0	0
23.5667	991.859	0.90331	0	0	0
23.5833	991.474	0.90588	0	0	0
23.6	991.171	0.90581	0	0	0
23.6167	990.838	0.90455	0	0	0
23.6333	990.515	0.90488	0	0	0
23.65	990.187	0.90302	0	0	0
23.6667	989.864	0.89895	0	0	0
23.6833	989.519	0.89839	0	0	0
23.7	989.187	0.89919	0	0	0
23.7167	988.883	0.89861	0	0	0
23.7333	988.485	0.89827	0	0	0
23.75	988.19	0.89815	0	0	0
23.7667	987.863	0.89689	0	0	0
23.7833	987.558	0.89643	0	0	0
23.8	987.206	0.89734	0	0	0
23.8167	986.888	0.89853	0	0	0
23.8333	986.556	0.89966	0	0	0
23.85	986.257	0.90144	0	0	0
23.8667	985.928	0.9045	0	0	0
23.8833	985.573	0.9077	0	0	0
23.9	985.247	0.90989	0	0	0
23.9167	984.94	0.91038	0	0	0
23.9333	984.623	0.90887	0	0	0
23.95	984.28	0.90556	0	0	0
23.9667	983.949	0.90264	0	0	0
23.9833	983.635	0.90171	0	0	0
24	983.305	0.9006	0	0	0
24.0167	982.983	0.89951	0	0	0
24.0333	982.688	0.90154	0	0	0
24.05	982.336	0.90551	0	0	0
24.0667	982.071	0.90852	0	0	0
24.0833	981.72	0.91169	0	0	0
24.1	981.387	0.91465	0	0	0
24.1167	981.06	0.91385	0	0	0
24.1333	980.732	0.91157	0	0	0
24.15	980.461	0.91141	0	0	0
24.1667	980.076	0.91251	0	0	0
24.1833	979.797	0.91465	0	0	0
24.2	979.454	0.91823	0	0	0
24.2167	979.129	0.92009	0	0	0
24.2333	978.821	0.9193	0	0	0
24.25	978.527	0.91815	0	0	0
24.2667	978.179	0.91671	0	0	0
24.2833	977.844	0.91608	0	0	0
24.3	977.517	0.91661	0	0	0
24.3167	977.205	0.91573	0	0	0
24.3333	976.906	0.91374	0	0	0
24.35	976.603	0.91195	0	0	0
24.3667	976.239	0.91012	0	0	0
24.3833	975.944	0.90943	0	0	0
24.4	975.653	0.91021	0	0	0
24.4167	975.347	0.91019	0	0	0
24.4333	975.022	0.91093	0	0	0
24.45	974.717	0.91282	0	0	0
24.4667	974.384	0.91425	0	0	0
24.4833	974.095	0.91538	0	0	0
24.5	973.744	0.91715	0	0	0
24.5167	973.458	0.91792	0	0	0
24.5333	973.149	0.91688	0	0	0
24.55	972.852	0.91507	0	0	0
24.5667	972.533	0.9142	0	0	0
24.5833	972.241	0.91334	0	0	0
24.6	971.922	0.91332	0	0	0
24.6167	971.621	0.91527	0	0	0
24.6333	971.273	0.9173	0	0	0
24.65	970.983	0.91682	0	0	0
24.6667	970.686	0.91532	0	0	0
24.6833	970.335	0.91567	0	0	0
24.7	970.041	0.91517	0	0	0
24.7167	969.754	0.91324	0	0	0
24.7333	969.435	0.9138	0	0	0
24.75	969.116	0.91421	0	0	0
24.7667	968.819	0.91265	0	0	0
24.7833	968.522	0.91306	0	0	0
24.8	968.149	0.91386	0	0	0
24.8167	967.871	0.91336	0	0	0
24.8333	967.607	0.91324	0	0	0
24.85	967.265	0.91076	0	0	0
24.8667	966.999	0.90698	0	0	0
24.8833	966.667	0.90595	0	0	0
24.9	966.387	0.90608	0	0	0
24.9167	966.044	0.90571	0	0	0
24.9333	966.044	0.90784	0	0	0
24.95	965.762	0.9132	0	0	0
24.9667	965.48	0.91647	0	0	0
24.9833	965.153	0.91285	0	0	0
25	964.826	0.90813	0	0	0
25.0167	964.497	0.90759	0	0	0
25.0333	964.2	0.90704	0	0	0
25.05	963.916	0.90905	0	0	0
25.0667	963.594	0.91651	0	0	0
25.0833	963.354	0.92397	0	0	0
25.1	963.071	0.92682	0	0	0
25.1167	962.696	0.92833	0	0	0
25.1333	962.383	0.92833	0	0	0
25.15	962.133	0.92965	0	0	0
25.1667	961.852	0.93123	0	0	0
25.1833	961.53	0.93061	0	0	0
25.2	961.195	0.93001	0	0	0
25.2167	960.947	0.93157	0	0	0
25.2333	960.645	0.93386	0	0	0
25.25	960.326	0.94132	0	0	0
25.2667	960.037	0.95217	0	0	0
25.2833	959.712	0.95717	0	0	0
25.3	959.425	0.95569	0	0	0
25.3167	959.124	0.94952	0	0	0
25.3333	958.815	0.93925	0	0	0
25.35	958.574	0.93042	0	0	0
25.3667	958.202	0.92744	0	0	0
25.3833	957.963	0.9293	0	0	0
25.4	957.663	0.93271	0	0	0
25.4167	957.36	0.93413	0	0	0
25.4333	957.051	0.93494	0	0	0
25.45	956.749	0.9359	0	0	0
25.4667	956.443	0.93488	0	0	0
25.4833	956.173	0.93502	0	0	0
25.5	955.863	0.93605	0	0	0
25.5167	955.554	0.93056	0	0	0
25.5333	955.269	0.92121	0	0	0
25.55	954.998	0.91674	0	0	0
25.5667	954.655	0.91458	0	0	0
25.5833	954.398	0.91593	0	0	0
25.6	954.113	0.92392	0	0	0
25.6167	953.83	0.93378	0	0	0
25.6333	953.521	0.9379	0	0	0
25.65	953.241	0.9384	0	0	0
25.6667	952.934	0.93681	0	0	0
25.6833	952.639	0.93532	0	0	0
25.7	952.363	0.93516	0	0	0
25.7167	952.016	0.935	0	0	0
25.7333	951.786	0.93423	0	0	0
25.75	951.499	0.93526	0	0	0
25.7667	951.182	0.9397	0	0	0
25.7833	950.908	0.94507	0	0	0
25.8	950.665	0.94896	0	0	0
25.8167	950.328	0.95318	0	0	0
25.8333	949.993	0.95638	0	0	0
25.85	949.759	0.95449	0	0	0
25.8667	949.469	0.94831	0	0	0
25.8833	949.149	0.94414	0	0	0
25.9	948.905	0.94207	0	0	0
25.9167	948.588	0.94087	0	0	0
25.9333	948.26	0.94168	0	0	0
25.95	948.038	0.94459	0	0	0
25.9667	947.749	0.94586	0	0	0
25.9833	947.463	0.94494	0	0	0
26	947.164	0.94148	0	0	0
26.0167	946.906	0.93753	0	0	0
26.0333	946.578	0.93564	0	0	0
26.05	946.325	0.9353	0	0	0
26.0667	945.997	0.93571	0	0	0
26.0833	945.72	0.93682	0	0	0
26.1	945.466	0.93894	0	0	0
26.1167	945.188	0.94106	0	0	0
26.1333	944.911	0.9423	0	0	0
26.15	944.623	0.94358	0	0	0
26.1667	944.241	0.94659	0	0	0
26.1833	944.039	0.94912	0	0	0
26.2	943.768	0.95062	0	0	0
26.2167	943.49	0.95146	0	0	0
26.2333	943.22	0.95155	0	0	0
26.25	942.912	0.95081	0	0	0
26.2667	942.6	0.94915	0	0	0
26.2833	942.298	0.94716	0	0	0
26.3	942.053	0.94758	0	0	0
26.3167	941.778	0.94818	0	0	0
26.3333	941.512	0.9482	0	0	0
26.35	941.195	0.94875	0	0	0
26.3667	940.965	0.95091	0	0	0
26.3833	940.672	0.95189	0	0	0
26.4	940.37	0.95005	0	0	0
26.4167	940.102	0.94683	0	0	0
26.4333	939.829	0.94453	0	0	0
26.45	939.501	0.94184	0	0	0
26.4667	939.205	0.94073	0	0	0
26.4833	938.98	0.94275	0	0	0
26.5	938.622	0.94439	0	0	0
26.5167	938.39	0.94473	0	0	0
26.5333	938.144	0.94581	0	0	0
26.55	937.812	0.94754	0	0	0
26.5667	937.523	0.94993	0	0	0
26.5833	937.283	0.95124	0	0	0
26.6	936.976	0.95108	0	0	0
26.6167	936.976	0.95483	0	0	0
26.6333	936.743	0.95967	0	0	0
26.65	936.403	0.96356	0	0	0
26.6667	936.176	0.96652	0	0	0
26.6833	935.854	0.96639	0	0	0
26.7	935.613	0.96063	0	0	0
26.7167	935.383	0.95478	0	0	0
26.7333	935.027	0.95302	0	0	0
26.75	934.816	0.95466	0	0	0
26.7667	934.569	0.95708	0	0	0
26.7833	934.196	0.95945	0	0	0
26.8	933.978	0.96221	0	0	0
26.8167	933.721	0.96209	0	0	0
26.8333	933.427	0.96211	0	0	0
26.85	933.161	0.96325	0	0	0
26.8667	932.92	0.96192	0	0	0
26.8833	932.599	0.96124	0	0	0
26.9	932.364	0.96158	0	0	0
26.9167	932.069	0.95982	0	0	0
26.9333	931.781	0.95713	0	0	0
26.95	931.522	0.95664	0	0	0
26.9667	931.285	0.95495	0	0	0
26.9833	930.998	0.95509	0	0	0
27	930.684	0.95783	0	0	0
27.0167	930.411	0.96013	0	0	0
27.0333	930.186	0.95986	0	0	0
27.05	929.904	0.95854	0	0	0
27.0667	929.598	0.95672	0	0	0
27.0833	929.367	0.9555	0	0	0
27.1	929.095	0.95518	0	0	0
27.1167	928.818	0.95571	0	0	0
27.1333	928.543	0.95811	0	0	0
27.15	928.241	0.95895	0	0	0
27.1667	927.994	0.95856	0	0	0
27.1833	927.69	0.95962	0	0	0
27.2	927.459	0.96178	0	0	0
27.2167	927.166	0.96258	0	0	0
27.2333	926.93	0.9637	0	0	0
27.25	926.674	0.96473	0	0	0
27.2667	926.363	0.96495	0	0	0
27.2833	926.112	0.96368	0	0	0
27.3	925.844	0.96216	0	0	0
27.3167	925.56	0.96321	0	0	0
27.3333	925.316	0.96526	0	0	0
27.35	925.031	0.96664	0	0	0
27.3667	924.741	0.9697	0	0	0
27.3833	924.506	0.97356	0	0	0
27.4	924.2	0.97796	0	0	0
27.4167	923.957	0.98178	0	0	0
27.4333	923.698	0.98132	0	0	0
27.45	923.415	0.97859	0	0	0
27.4667	923.209	0.97696	0	0	0
27.4833	922.944	0.97527	0	0	0
27.5	922.623	0.97431	0	0	0
27.5167	922.359	0.97653	0	0	0
27.5333	922.109	0.97932	0	0	0
27.55	921.867	0.98095	0	0	0
27.5667	921.57	0.98088	0	0	0
27.5833	921.298	0.9816	0	0	0
27.6	921.049	0.98267	0	0	0
27.6167	920.82	0.98215	0	0	0
27.6333	920.518	0.97995	0	0	0
27.65	920.289	0.97834	0	0	0
27.6667	920.001	0.98014	0	0	0
27.6833	919.752	0.98542	0	0	0
27.7	919.488	0.98546	0	0	0
27.7167	919.189	0.98391	0	0	0
27.7333	918.954	0.98448	0	0	0
27.75	918.686	0.9829	0	0	0
27.7667	918.438	0.97887	0	0	0
27.7833	918.135	0.97873	0	0	0
27.8	917.87	0.97915	0	0	0
27.8167	917.613	0.97763	0	0	0
27.8333	917.401	0.97733	0	0	0
27.85	917.095	0.97997	0	0	0
27.8667	916.886	0.98367	0	0	0
27.8833	916.583	0.98524	0	0	0
27.9	916.307	0.98512	0	0	0
27.9167	916.074	0.98455	0	0	0
27.9333	915.807	0.98364	0	0	0
27.95	915.574	0.98014	0	0	0
27.9667	915.302	0.97487	0	0	0
27.9833	915.039	0.97162	0	0	0
28	914.759	0.96932	0	0	0
28.0167	914.5	0.96824	0	0	0
28.0333	914.224	0.97067	0	0	0
28.05	914.011	0.97548	0	0	0
28.0667	913.726	0.98046	0	0	0
28.0833	913.466	0.98553	0	0	0
28.1	913.187	0.98999	0	0	0
28.1167	912.968	0.99416	0	0	0
28.1333	912.73	0.99775	0	0	0
28.15	912.435	0.99775	0	0	0
28.1667	912.238	0.99544	0	0	0
28.1833	911.932	0.9919	0	0	0
28.2	911.685	0.98761	0	0	0
28.2167	911.443	0.98476	0	0	0
28.2333	911.176	0.98435	0	0	0
28.25	910.911	0.98568	0	0	0
28.2667	910.637	0.98987	0	0	0
28.2833	910.414	0.99335	0	0	0
28.3	910.414	0.99358	0	0	0
28.3167	910.183	0.99262	0	0	0
28.3333	909.914	0.99155	0	0	0
28.35	909.708	0.99084	0	0	0
28.3667	909.39	0.99313	0	0	0
28.3833	909.137	0.99552	0	0	0
28.4	908.884	0.99748	0	0	0
28.4167	908.634	0.9998	0	0	0
28.4333	908.36	0.99976	0	0	0
28.45	908.104	0.99685	0	0	0
28.4667	907.891	0.99479	0	0	0
28.4833	907.608	0.99353	0	0	0
28.5	907.371	0.99398	0	0	0
28.5167	907.076	0.99893	0	0	0
28.5333	906.85	1.00364	0	0	0
28.55	906.578	1.00636	0	0	0
28.5667	906.37	1.00666	0	0	0
28.5833	906.087	1.00333	0	0	0
28.6	905.833	0.99825	0	0	0
28.6167	905.578	0.9965	0	0	0
28.6333	905.357	0.9956	0	0	0
28.65	905.055	0.99764	0	0	0
28.6667	904.836	1.00069	0	0	0
28.6833	904.591	1.00027	0	0	0
28.7	904.307	0.999	0	0	0
28.7167	904.058	0.99847	0	0	0
28.7333	903.8	0.99669	0	0	0
28.75	903.558	0.99754	0	0	0
28.7667	903.311	1.00327	0	0	0
28.7833	903.019	1.00655	0	0	0
28.8	902.803	1.00664	0	0	0
28.8167	902.543	1.00598	0	0	0
28.8333	902.282	1.00309	0	0	0
28.85	902.047	0.99817	0	0	0
28.8667	901.776	0.9968	0	0	0
28.8833	901.58	0.99837	0	0	0
28.9	901.326	1.00026	0	0	0
28.9167	901.08	1.00128	0	0	0
28.9333	900.806	1.00135	0	0	0
28.95	900.558	1.00119	0	0	0
28.9667	900.343	1.00061	0	0	0
28.9833	900.099	0.99687	0	8.47192e-07	2.62915e-05
29	899.838	0.99093	0	3.94834e-07	2.52658e-05
29.0167	899.623	0.98273	0	0.000139536	0.00563
29.0333	899.274	0.97251	0	0.00708	0.11953
29.05	899.094	0.9627	0	0.01968	0.19254
29.0667	898.942	0.9545	0	0.03474	0.30716
29.0833	898.735	0.95045	0	0.0852	0.64449
29.1	898.588	0.95037	0	0.13882	0.93216
29.1167	898.471	0.95039	0	0.20804	1.33847
29.1333	898.294	0.95115	0	0.32536	1.83259
29.15	898.132	0.95496	0	0.4581	2.49055
29.1667	898.024	0.95816	0	0.84113	3.15589
29.1833	897.882	0.96038	0	1.26124	4.71821
29.2	897.768	0.9623	0	1.63306	5.5397
29.2167	897.614	0.96172	0	2.117	6.1915
29.2333	897.496	0.95948	0	2.5388	6.80146
29.25	897.39	0.95792	0	3.34386	7.24128
29.2667	897.299	0.95733	0	3.88464	7.90779
29.2833	897.173	0.9564	0	4.2517	8.19763
29.3	897.047	0.95591	0	4.63604	8.37635
29.3167	896.994	0.95347	0	4.8893	8.49995
29.3333	896.853	0.94933	0	5.18866	8.5233
29.35	896.766	0.94563	0	5.33496	8.69387
29.3667	896.693	0.94386	0	5.36088	8.70973
29.3833	896.582	0.94455	0	5.40464	8.76077
29.4	896.544	0.94741	0	5.40472	8.75368
29.4167	896.449	0.9516	0	5.40194	8.75959
29.4333	896.417	0.95479	0	5.41039	8.83079
29.45	896.306	0.9551	0	5.37449	8.82763
29.4667	896.268	0.95163	0	5.32268	8.81694
29.4833	896.142	0.94704	0	5.29959	8.82332
29.5	896.094	0.94298	0	5.26602	8.81913
29.5167	895.984	0.94204	0	5.24285	8.86511
29.5333	895.984	0.94334	0	5.25617	8.88067
29.55	895.858	0.94504	0	5.24884	8.91172
29.5667	895.789	0.94608	0	5.25891	8.97669
29.5833	895.748	0.94303	0	5.25265	9.01112
29.6	895.625	0.93831	0	5.25367	9.06979
29.6167	895.59	0.93692	0	5.26076	9.12266
29.6333	895.453	0.93941	0	5.24976	9.12634
29.65	895.333	0.94474	0	5.24158	9.11398
29.6667	895.274	0.95092	0	5.2253	9.08431
29.6833	895.18	0.95518	0	5.23438	9.14497
29.7	895.146	0.95819	0	5.24728	9.22614
29.7167	895.022	0.95772	0	5.2479	9.24041
29.7333	894.915	0.95303	0	5.24529	9.25516
29.75	894.874	0.94774	0	5.24806	9.27232
29.7667	894.734	0.9439	0	5.24685	9.28753
29.7833	894.639	0.94195	0	5.24542	9.30942
29.8	894.522	0.94351	0	5.25427	9.35305
29.8167	894.472	0.94762	0	5.25476	9.36534
29.8333	894.389	0.95291	0	5.25776	9.39506
29.85	894.273	0.95635	0	5.2551	9.39987
29.8667	894.195	0.95782	0	5.25036	9.40822
29.8833	894.055	0.95888	0	5.24079	9.39994
29.9	893.959	0.95942	0	5.24392	9.41249
29.9167	893.839	0.95836	0	5.23839	9.41041
29.9333	893.73	0.95628	0	5.23671	9.41197
29.95	893.664	0.95144	0	5.22735	9.40883
29.9667	893.497	0.94765	0	5.22136	9.40303
29.9833	893.497	0.94804	0	5.22103	9.4078
30	893.426	0.94984	0	5.21529	9.4029
30.0167	893.283	0.95058	0	5.20975	9.39454
30.0333	893.186	0.95277	0	5.19844	9.38708
30.05	893.047	0.95442	0	5.1933	9.382
30.0667	892.926	0.95429	0	5.18873	9.37725
30.0833	892.788	0.95477	0	5.1828	9.37122
30.1	892.697	0.95641	0	5.17421	9.35768
30.1167	892.567	0.95805	0	5.17179	9.35947
30.1333	892.435	0.95995	0	5.15564	9.33746
30.15	892.335	0.96212	0	5.14943	9.32647
30.1667	892.179	0.96544	0	5.14167	9.31921
30.1833	892.076	0.96799	0	5.13864	9.31533
30.2	891.905	0.9679	0	5.13295	9.31012
30.2167	891.797	0.96574	0	5.11841	9.29777
30.2333	891.679	0.96205	0	5.11528	9.2886
30.25	891.524	0.95776	0	5.10175	9.26733
30.2667	891.374	0.9547	0	5.09957	9.26476
30.2833	891.213	0.95125	0	5.08594	9.24605
30.3	891.085	0.94832	0	5.07753	9.2415
30.3167	890.955	0.94611	0	5.06936	9.22381
30.3333	890.78	0.94412	0	5.05952	9.20828
30.35	890.589	0.94582	0	5.05197	9.19664
30.3667	890.472	0.95072	0	5.0453	9.18757
30.3833	890.332	0.95392	0	5.03694	9.18136
30.4	890.178	0.95779	0	5.02277	9.15514
30.4167	890.028	0.96167	0	5.01903	9.14963
30.4333	889.876	0.95932	0	5.00497	9.12235
30.45	889.719	0.95392	0	5.00261	9.12182
30.4667	889.563	0.95102	0	4.99231	9.10451
30.4833	889.402	0.94921	0	4.97778	9.08048
30.5	889.286	0.94735	0	4.97102	9.0718
30.5167	889.074	0.94877	0	4.96279	9.05831
30.5333	888.943	0.95109	0	4.95395	9.0446
30.55	888.778	0.95224	0	4.94278	9.02429
30.5667	888.634	0.95374	0	4.93373	9.01984
30.5833	888.432	0.9558	0	4.91848	8.98919
30.6	888.259	0.95674	0	4.91671	8.98852
30.6167	888.104	0.95751	0	4.89871	8.95492
30.6333	887.949	0.9581	0	4.89417	8.94869
30.65	887.706	0.95641	0	4.88091	8.93698
30.6667	887.6	0.95452	0	4.86482	8.90356
30.6833	887.425	0.955	0	4.86112	8.89753
30.7	887.261	0.95699	0	4.84949	8.88083
30.7167	887.07	0.95675	0	4.84223	8.86741
30.7333	886.928	0.95614	0	4.82496	8.85204
30.75	886.737	0.95772	0	4.81438	8.8277
30.7667	886.524	0.96006	0	4.80381	8.80878
30.7833	886.373	0.96037	0	4.79584	8.7961
30.8	886.146	0.96103	0	4.78382	8.77783
30.8167	885.996	0.96207	0	4.77458	8.76385
30.8333	885.85	0.95927	0	4.75939	8.74365
30.85	885.674	0.95269	0	4.7461	8.71946
30.8667	885.448	0.94797	0	4.73754	8.70703
30.8833	885.31	0.9468	0	4.72594	8.68862
30.9	885.105	0.94558	0	4.71829	8.67774
30.9167	884.868	0.94549	0	4.7038	8.66797
30.9333	884.737	0.94654	0	4.68719	8.62725
30.95	884.583	0.94521	0	4.67694	8.61564
30.9667	884.38	0.94107	0	4.66934	8.6026
30.9833	884.199	0.9409	0	4.65866	8.58475
31	884.006	0.9436	0	4.64074	8.56399
31.0167	883.831	0.94614	0	4.63036	8.53868
31.0333	883.619	0.94874	0	4.62044	8.52548
31.05	883.385	0.95086	0	4.61237	8.50767
31.0667	883.233	0.95131	0	4.59809	8.48458
31.0833	883.064	0.95097	0	4.58375	8.47005
31.1	882.899	0.95061	0	4.57354	8.44121
31.1167	882.665	0.95069	0	4.56083	8.42075
31.1333	882.507	0.95042	0	4.55469	8.40929
31.15	882.292	0.95034	0	4.54186	8.38996
31.1667	882.132	0.95073	0	4.53782	8.3775
31.1833	881.915	0.95127	0	4.51566	8.33927
31.2	881.746	0.95082	0	4.50631	8.32292
31.2167	881.517	0.94719	0	4.49334	8.29436
31.2333	881.365	0.9397	0	4.48906	8.29283
31.25	881.162	0.93298	0	4.48222	8.28134
31.2667	880.933	0.92963	0	4.46147	8.25161
31.2833	880.731	0.9299	0	4.44803	8.21524
31.3	880.562	0.93477	0	4.43748	8.19415
31.3167	880.376	0.94297	0	4.43189	8.18614
31.3333	880.135	0.95062	0	4.41477	8.14989
31.35	880.003	0.95592	0	4.40414	8.1418
31.3667	879.825	0.95823	0	4.38923	8.10646
31.3833	879.572	0.9582	0	4.37371	8.07328
31.4	879.376	0.95774	0	4.367	8.06445
31.4167	879.181	0.95873	0	4.35584	8.04441
31.4333	878.983	0.95951	0	4.34222	8.0339
31.45	878.784	0.95897	0	4.3215	7.98463
31.4667	878.558	0.95783	0	4.31287	7.96595
31.4833	878.386	0.95513	0	4.30051	7.94936
31.5	878.17	0.95132	0	4.28957	7.92414
31.5167	878.016	0.94922	0	4.27969	7.91233
31.5333	877.788	0.94962	0	4.25549	7.86842
31.55	877.574	0.94883	0	4.24806	7.85449
31.5667	877.4	0.94591	0	4.23204	7.8256
31.5833	877.194	0.94345	0	4.22379	7.80761
31.6	876.944	0.94291	0	4.20561	7.7794
31.6167	876.746	0.94383	0	4.19097	7.76797
31.6333	876.571	0.9462	0	4.17621	7.72794
31.65	876.337	0.94954	0	4.16473	7.71209
31.6667	876.337	0.95141	0	4.15173	7.68678
31.6833	876.23	0.95031	0	4.13755	7.66252
31.7	875.92	0.95034	0	4.11797	7.63975
31.7167	875.774	0.95363	0	4.10068	7.59854
31.7333	875.548	0.95683	0	4.08715	7.57322
31.75	875.354	0.95789	0	4.07358	7.55106
31.7667	875.135	0.95789	0	4.06239	7.53417
31.7833	874.952	0.95534	0	4.04168	7.51238
31.8	874.691	0.95068	0	4.02322	7.46584
31.8167	874.514	0.94784	0	4.01372	7.4508
31.8333	874.356	0.94902	0	4	7.42699
31.85	874.1	0.95097	0	3.98839	7.41114
31.8667	873.905	0.95284	0	3.97195	7.38015
31.8833	873.651	0.95336	0	3.94892	7.3403
31.9	873.472	0.95265	0	3.93473	7.31832
31.9167	873.264	0.95246	0	3.92202	7.28977
31.9333	873.096	0.95477	0	3.9083	7.27395
31.95	872.899	0.95661	0	3.89466	7.24745
31.9667	872.641	0.95655	0	3.87413	7.22459
31.9833	872.476	0.95588	0	3.85167	7.1737
32	872.201	0.95515	0	3.84345	7.15867
32.0167	872.038	0.95406	0	3.82549	7.1257
32.0333	871.825	0.95381	0	3.81846	7.11651
32.05	871.612	0.95466	0	3.79356	7.08468
32.0667	871.393	0.95346	0	3.77317	7.03781
32.0833	871.198	0.94999	0	3.76584	7.02683
32.1	870.987	0.9479	0	3.74677	6.99438
32.1167	870.738	0.94845	0	3.73685	6.97679
32.1333	870.574	0.94907	0	3.71114	6.94977
32.15	870.337	0.94898	0	3.69304	6.90015
32.1667	870.122	0.94804	0	3.68043	6.87568
32.1833	869.915	0.94554	0	3.66754	6.85926
32.2	869.674	0.94353	0	3.65229	6.83195
32.2167	869.486	0.94376	0	3.63645	6.8039
32.2333	869.264	0.94411	0	3.61163	6.76243
32.25	869.076	0.94484	0	3.59621	6.73654
32.2667	868.812	0.94622	0	3.58432	6.72144
32.2833	868.605	0.94623	0	3.56679	6.68043
32.3	868.392	0.94622	0	3.55461	6.66285
32.3167	868.177	0.9464	0	3.532	6.64988
32.3333	867.965	0.94743	0	3.51203	6.58948
32.35	867.778	0.95245	0	3.49593	6.56298
32.3667	867.52	0.95804	0	3.48337	6.53837
32.3833	867.314	0.96002	0	3.47384	6.53268
32.4	867.116	0.96104	0	3.44667	6.50104
32.4167	866.913	0.96108	0	3.43224	6.46037
32.4333	866.683	0.95809	0	3.41483	6.42718
32.45	866.481	0.95516	0	3.40336	6.4057
32.4667	866.296	0.95622	0	3.38758	6.38446
32.4833	866.092	0.95701	0	3.36393	6.3566
32.5	865.898	0.95384	0	3.35024	6.32433
32.5167	865.644	0.94947	0	3.33109	6.28843
32.5333	865.432	0.94629	0	3.32128	6.27614
32.55	865.244	0.94295	0	3.30369	6.24429
32.5667	865.072	0.94111	0	3.29311	6.22423
32.5833	864.818	0.9427	0	3.2613	6.17033
32.6	864.616	0.94462	0	3.24691	6.15171
32.6167	864.382	0.94649	0	3.23541	6.12865
32.6333	864.202	0.94875	0	3.22041	6.10449
32.65	863.915	0.95042	0	3.20949	6.08497
32.6667	863.706	0.95141	0	3.18512	6.06025
32.6833	863.54	0.95219	0	3.16646	6.01333
32.7	863.275	0.95176	0	3.15238	5.98596
32.7167	863.107	0.95024	0	3.13987	5.96704
32.7333	862.877	0.94865	0	3.1261	5.9411
32.75	862.706	0.94839	0	3.1022	5.9159
32.7667	862.421	0.95102	0	3.08543	5.87485
32.7833	862.29	0.95528	0	3.07094	5.84763
32.8	861.998	0.95896	0	3.05629	5.82067
32.8167	861.797	0.96247	0	3.04428	5.8023
32.8333	861.602	0.96361	0	3.02363	5.7773
32.85	861.357	0.9596	0	3.00413	5.72993
32.8667	861.13	0.95375	0	2.99028	5.70101
32.8833	860.932	0.95033	0	2.97548	5.67964
32.9	860.719	0.94855	0	2.9643	5.65561
32.9167	860.465	0.94851	0	2.95135	5.63648
32.9333	860.287	0.95031	0	2.92219	5.58955
32.95	860.065	0.95245	0	2.90811	5.57202
32.9667	859.862	0.95233	0	2.89132	5.54221
32.9833	859.616	0.95144	0	2.88193	5.52198
33	859.428	0.95106	0	2.86621	5.49509
33.0167	859.192	0.94974	0	2.84656	5.47756
33.0333	858.952	0.94748	0	2.82501	5.43381
33.05	858.759	0.94557	0	2.81322	5.41633
33.0667	858.522	0.94311	0	2.79884	5.38434
33.0833	858.318	0.93967	0	2.78508	5.36114
33.1	858.099	0.93814	0	2.76605	5.34154
33.1167	857.893	0.93895	0	2.75047	5.29599
33.1333	857.69	0.94137	0	2.73605	5.27249
33.15	857.5	0.94546	0	2.71798	5.24707
33.1667	857.216	0.95049	0	2.70749	5.23386
33.1833	857.027	0.95469	0	2.68854	5.21386
33.2	856.762	0.95519	0	2.6702	5.1605
33.2167	856.618	0.95279	0	2.65907	5.14256
33.2333	856.341	0.95109	0	2.64068	5.12007
33.25	856.141	0.95162	0	2.63026	5.10077
33.2667	855.938	0.95338	0	2.61891	5.0802
33.2833	855.714	0.95616	0	2.59587	5.03768
33.3	855.507	0.95841	0	2.57945	5.02405
[truncated: 1,152 more rows]
