# Supplementary material for: A solar tower fuel plant for the thermochemical production of kerosene from H2O and CO2
Source: Joule. 2022 Jul 20;6(7):1606–16. doi: 10.1016/j.joule.2022.06.012 (PMC9332358; doi:10.1016/j.joule.2022.06.012)
Supplement: Data S2. Data for nominal RPC temperature at the end of the reduction step and total amounts of produced H2 and CO per cycle for 62 consecutive redox cycles [file mmc3.xlsx]

## Sheet: Tabelle1
Cycle number	Reduction end temperature (°C)	Fuel yield H2 (L)	Fuel yield CO (L)
1	1450.5	24.6494	13.0612
2	1452.5	26.4993	13.4372
3	1454.7	27.6442	13.2715
4	1454.2	28.0921	13.2548
5	1452.8	27.2353	12.6885
6	1450.8	27.2192	12.867
7	1451.2	29.0477	13.4372
8	1448.2	24.5286	15.558
9	1456.8	24.4973	11.8181
10	1453.7	22.6383	10.2105
11	1451.5	21.7522	9.9006
12	1452.1	21.8565	9.8872
13	1451.1	24.134	10.72
14	1450.5	25.0527	12.5041
15	1451.1	32.6291	14.1421
16	1434.2	31.3158	14.0808
17	1450.6	25.9355	15.1635
18	1442	30.5361	14.6387
19	1452.5	32.4772	14.7997
20	1450.9	34.95	15.5716
21	1459	30.893	13.9624
22	1457.7	35.6386	15.8386
23	1450.2	31.8925	14.2356
24	1392.5	16.6705	8.4336
25	1450.1	26.5357	15.4133
26	1437.8	25.8166	12.6795
27	1450.3	29.7396	13.7567
28	1462.7	30.3078	14.0732
29	1451.6	25.3311	12.0053
30	1452.5	29.1965	13.1215
31	1439	14.9473	17.6946
32	1452	33.8451	15.8332
33	1452.5	27.995	13.181
34	1449.4	29.1113	13.0247
35	1446.9	29.5116	13.2638
36	1451.2	18.9429	8.4519
37	1450.7	28.7624	13.4123
38	1450.7	25.5581	11.7064
39	1449.7	25.4773	13.5962
40	1451.9	27.9365	13.4492
41	1449.6	27.9693	13.7699
42	1453.2	29.5867	13.5798
43	1468.4	33.6562	14.7824
44	1452.9	31.0458	13.6374
45	1452.1	36.0759	15.573
46	1448.3	23.2319	10.6391
47	1427.88	20.0445	11.5794
48	1446.48	25.3793	11.992
49	1352.16	12.8908	6.5421
50	1434.46	25.4627	11.4388
51	1428.08	27.8155	12.2202
52	1421.86	25.1418	11.2638
53	1435.13	22.1864	9.8702
54	1448.98	26.0497	11.125
55	1368.45	12.4816	8.9366
56	1394.91	15.4697	8.1793
57	1360.66	12.3173	6.6359
58	1372.29	13.682	7.2529
59	1392.35	15.8523	7.9919
60	1451.71	25.7929	11.6829
61	1452.16	26.8747	8.967
62	1450.74	26.2678	8.9097
