# Supplementary material for: A solar tower fuel plant for the thermochemical production of kerosene from H2O and CO2
Source: Joule. 2022 Jul 20;6(7):1606–16. doi: 10.1016/j.joule.2022.06.012 (PMC9332358; doi:10.1016/j.joule.2022.06.012)
Supplement: Data S3. Data for solar radiative power input measured with the water-calorimeter and the FMAS and the nominal RPC temperature versus time for an exemplary redox cycle [file mmc4.xlsx]

## Sheet: Tabelle1
Time (min)	RPC temperature (°C)	P_Calorimeter (kW)	P_Solar (kW)	P_FMAS,Calorimeter (kW)	P_FMAS,Reactor (kW)
0	706.054	0.40174	0
0.01667	705.963	0.39128	0
0.03333	705.827	0.38229	0
0.05	705.694	0.37554	0
0.06667	705.534	0.37021	0
0.08333	705.373	0.36659	0
0.1	705.183	0.36328	0
0.11667	705.082	0.35894	0
0.13333	704.912	0.35441	0
0.15	704.723	0.3511	0
0.16667	704.561	0.3457	0
0.18333	704.508	0.338	0
0.2	704.307	0.33149	0
0.21667	704.124	0.32886	0
0.23333	703.973	0.32903	0
0.25	703.811	0.32966	0
0.26667	703.682	0.33122	0
0.28333	703.53	0.33549	0
0.3	703.379	0.34783	0
0.31667	703.379	0.37519	0
0.33333	703.236	0.40148	0
0.35	703.083	0.41633	0
0.36667	702.901	0.42414	0
0.38333	702.809	0.42824	0
0.4	702.631	0.42274	0
0.41667	702.494	0.40476	0
0.43333	702.33	0.38537	0
0.45	702.216	0.38135	0
0.46667	701.938	0.38466	0
0.48333	701.923	0.38667	0
0.5	701.692	0.3885	0
0.51667	701.532	0.39014	0
0.53333	701.408	0.39075	0
0.55	701.23	0.38992	0
0.56667	701.134	0.38805	0
0.58333	701.014	0.38563	0
0.6	700.79	0.38294	0
0.61667	700.684	0.37885	0
0.63333	700.485	0.3737	0
0.65	700.334	0.36958	0
0.66667	700.191	0.36696	0
0.68333	700.077	0.36464	0
0.7	699.888	0.36068	0
0.71667	699.793	0.35594	0
0.73333	699.604	0.35158	0
0.75	699.455	0.34719	0
0.76667	699.298	0.34505	0
0.78333	699.1	0.34466	0
0.8	699.046	0.34466	0
0.81667	698.852	0.34465	0
0.83333	698.646	0.34446	0
0.85	698.558	0.34422	0
0.86667	698.403	0.34428	0
0.88333	698.29	0.34371	0
0.9	698.115	0.34461	0
0.91667	698.008	0.34431	0
0.93333	697.745	0.34192	0
0.95	697.564	0.33976	0
0.96667	697.573	0.33877	0
0.98333	697.365	0.33799	0
1	697.245	0.33787	0
1.01667	697.082	0.33864	0
1.03333	696.873	0.33994	0
1.05	696.756	0.33832	0
1.06667	696.648	0.33258	0
1.08333	696.51	0.32555	0
1.1	696.3	0.32021	0
1.11667	696.176	0.31578	0
1.13333	696.045	0.31188	0
1.15	695.88	0.30925	0
1.16667	695.726	0.30639	0
1.18333	695.618	0.30132	0
1.2	695.445	0.29544	0
1.21667	695.259	0.29097	0
1.23333	695.128	0.28827	0
1.25	694.998	0.28568	0
1.26667	694.849	0.2831	0
1.28333	694.684	0.28222	0
1.3	694.561	0.28129	0
1.31667	694.435	0.27901	0
1.33333	694.227	0.27679	0
1.35	694.151	0.27641	0
1.36667	694.02	0.27691	0
1.38333	693.774	0.27671	0
1.4	693.723	0.27585	0
1.41667	693.548	0.27556	0
1.43333	693.419	0.27551	0
1.45	693.301	0.27464	0
1.46667	693.069	0.2727	0
1.48333	692.949	0.2712	0
1.5	692.816	0.26962	0
1.51667	692.658	0.2668	0
1.53333	692.519	0.26422	0
1.55	692.364	0.26402	0
1.56667	692.254	0.26597	0
1.58333	692.096	0.268	0
1.6	691.93	0.27009	0
1.61667	691.711	0.27248	0
1.63333	691.641	0.27278	0
1.65	691.497	0.26972	0
1.66667	691.354	0.26613	0
1.68333	691.204	0.26304	0
1.7	691.044	0.25975	0
1.71667	690.893	0.25551	0
1.73333	690.732	0.25226	0
1.75	690.545	0.25059	0
1.76667	690.459	0.24886	0
1.78333	690.329	0.24627	0
1.8	690.175	0.24385	0
1.81667	690.079	0.2413	0
1.83333	689.941	0.23826	0
1.85	689.767	0.23394	0
1.86667	689.599	0.2301	0
1.88333	689.503	0.22864	0
1.9	689.324	0.22879	0
1.91667	689.125	0.22875	0
1.93333	689.078	0.23001	0
1.95	688.899	0.23244	0
1.96667	688.721	0.23499	0
1.98333	688.578	0.23541	0
2	688.578	0.23536	0
2.01667	688.453	0.23702	0
2.03333	688.289	0.24083	0
2.05	688.115	0.24471	0
2.06667	687.971	0.24903	0
2.08333	687.896	0.25422	0
2.1	687.746	0.26008	0
2.11667	687.568	0.26395	0
2.13333	687.447	0.26635	0
2.15	687.258	0.26845	0
2.16667	687.097	0.27072	0
2.18333	687.002	0.27143	0
2.2	686.836	0.26995	0
2.21667	686.734	0.26885	0
2.23333	686.574	0.26986	0
2.25	686.442	0.2721	0
2.26667	686.288	0.27656	0
2.28333	686.192	0.28186	0
2.3	685.986	0.28762	0
2.31667	685.806	0.29747	0
2.33333	685.697	0.31309	0	42.13
2.35	685.532	0.33817	0
2.36667	685.452	0.38198	0
2.38333	685.272	0.45755	0
2.4	685.132	0.57739	0
2.41667	684.957	0.75146	0
2.43333	684.846	0.99902	0
2.45	684.736	1.34847	0
2.46667	684.548	1.82518	0
2.48333	684.441	2.45191	0
2.5	684.245	3.25172	0
2.51667	684.134	4.2391	0
2.53333	683.965	5.4093	0
2.55	683.828	6.74459	0
2.56667	683.677	8.22581	0
2.58333	683.545	9.82876	0
2.6	683.348	11.5204	0
2.61667	683.277	13.2685	0
2.63333	683.12	15.0449	0
2.65	682.989	16.8268	0
2.66667	682.795	18.5835	0
2.68333	682.731	20.2821	0
2.7	682.562	21.8969	0
2.71667	682.431	23.4124	0
2.73333	682.275	24.8138	0
2.75	682.12	26.0904	0
2.76667	681.984	27.2436	0
2.78333	681.823	28.2886	0
2.8	681.745	29.2396	0
2.81667	681.591	30.1061	0
2.83333	681.443	30.8918	0
2.85	681.346	31.5998	0
2.86667	681.194	32.2308	0
2.88333	681.043	32.7843	0
2.9	680.916	33.2637	0
2.91667	680.788	33.6775	0
2.93333	680.556	34.0355	0
2.95	680.45	34.3518	0
2.96667	680.337	34.6375	0
2.98333	680.186	34.8998	0
3	680.048	35.1442	0
3.01667	679.908	35.3761	0
3.03333	679.782	35.5952	0
3.05	679.607	35.7988	0
3.06667	679.477	35.9837	0
3.08333	679.329	36.1477	0
3.1	679.217	36.2893	0
3.11667	679.104	36.4107	0
3.13333	678.944	36.5156	0
3.15	678.785	36.6121	0
3.16667	678.702	36.7041	0
3.18333	678.512	36.7926	0
3.2	678.358	36.8801	0
3.21667	678.217	36.9663	0
3.23333	678.053	37.0489	0
3.25	677.938	37.1272	0
3.26667	677.817	37.1992	0
3.28333	677.64	37.2675	0
3.3	677.485	37.3312	0
3.31667	677.419	37.3918	0
3.33333	677.263	37.4554	0
3.35	677.2	37.5223	0
3.36667	676.958	37.5949	0
3.38333	676.827	37.6772	0
3.4	676.692	37.7651	0
3.41667	676.527	37.848	0
3.43333	676.401	37.9193	0
3.45	676.274	37.9807	0
3.46667	676.118	38.0348	0
3.48333	676.011	38.0777	0
3.5	675.885	38.1117	0
3.51667	675.736	38.1489	0
3.53333	675.586	38.1938	0
3.55	675.5	38.2408	0
3.56667	675.365	38.2862	0
3.58333	675.247	38.3336	0
3.6	675.011	38.3817	0
3.61667	674.929	38.4249	0
3.63333	674.788	38.4625	0
3.65	674.631	38.4965	0
3.66667	674.492	38.5264	0
3.68333	674.492	38.5545	0
3.7	674.288	38.582	0
3.71667	674.195	38.6127	0
3.73333	674.062	38.6459	0
3.75	673.991	38.6796	0
3.76667	673.833	38.7131	0
3.78333	673.722	38.746	0
3.8	673.492	38.7764	0
3.81667	673.402	38.8065	0
3.83333	673.261	38.8372	0
3.85	673.144	38.8688	0
3.86667	672.976	38.9023	0
3.88333	672.81	38.9328	0
3.9	672.728	38.9568	0
3.91667	672.598	38.9754	0
3.93333	672.502	38.9939	0
3.95	672.324	39.0136	0
3.96667	672.223	39.0371	0
3.98333	672.093	39.0634	0
4	671.97	39.094	0
4.01667	671.73	39.1263	0
4.03333	671.641	39.1578	0
4.05	671.505	39.1878	0
4.06667	671.339	39.2144	0
4.08333	671.249	39.2332	0
4.1	671.068	39.2444	0
4.11667	671.031	39.2512	0
4.13333	670.819	39.2569	0
4.15	670.699	39.2648	0
4.16667	670.571	39.2781	0
4.18333	670.405	39.2963	0
4.2	670.267	39.3191	0
4.21667	670.209	39.3438	0
4.23333	669.978	39.3637	0
4.25	669.891	39.375	0
4.26667	669.768	39.3822	0
4.28333	669.638	39.3898	0
4.3	669.518	39.3997	0
4.31667	669.402	39.41	0
4.33333	669.222	39.4256	0
4.35	669.122	39.4484	0
4.36667	668.953	39.4714	0
4.38333	668.794	39.4918	0
4.4	668.659	39.5117	0
4.41667	668.54	39.5303	0
4.43333	668.419	39.5448	0
4.45	668.32	39.558	0
4.46667	668.17	39.5745	0
4.48333	668.054	39.5944	0
4.5	667.921	39.6146	0
4.51667	667.795	39.6368	0
4.53333	667.617	39.6604	0
4.55	667.472	39.6813	0
4.56667	667.374	39.6983	0
4.58333	667.273	39.7112	0
4.6	667.089	39.7208	0
4.61667	666.966	39.7309	0
4.63333	666.799	39.7446	0
4.65	666.648	39.7596	0
4.66667	666.578	39.777	0
4.68333	666.383	39.7951	0
4.7	666.317	39.8108	0
4.71667	666.155	39.8176	0
4.73333	666.03	39.8146	0
4.75	665.925	39.8062	0
4.76667	665.777	39.8007	0
4.78333	665.656	39.7998	0
4.8	665.485	39.8032	0
4.81667	665.347	39.8101	0
4.83333	665.265	39.818	0
4.85	665.1	39.8214	0
4.86667	664.975	39.8177	0
4.88333	664.894	39.8062	0
4.9	664.697	39.7933	0
4.91667	664.569	39.7876	0
4.93333	664.377	39.7904	0
4.95	664.318	39.7981	0
4.96667	664.211	39.8102	0
4.98333	664.042	39.8294	0
5	663.93	39.8557	0
5.01667	663.834	39.8819	0
5.03333	663.67	39.9002	0
5.05	663.544	39.9087	0
5.06667	663.418	39.9115	0
5.08333	663.278	39.9086	0
5.1	663.128	39.8977	0
5.11667	663.001	39.8841	0
5.13333	662.864	39.8732	0
5.15	662.721	39.8635	0
5.16667	662.547	39.8537	0
5.18333	662.503	39.8435	0
5.2	662.332	39.8369	0
5.21667	662.189	39.834	0
5.23333	662.092	39.8337	0
5.25	661.938	39.8388	0
5.26667	661.88	39.8522	0
5.28333	661.682	39.8677	0
5.3	661.627	39.8781	0
5.31667	661.47	39.8818	0
5.33333	661.33	39.8809	0
5.35	661.2	39.8796	0
5.36667	661.2	39.8803	0
5.38333	661.047	39.886	0
5.4	660.907	39.8987	0
5.41667	660.778	39.9168	0
5.43333	660.635	39.9368	0
5.45	660.52	39.9552	0
5.46667	660.41	39.9655	0
5.48333	660.241	39.9657	0
5.5	660.149	39.9563	0
5.51667	659.995	39.9446	0
5.53333	659.835	39.9387	0
5.55	659.728	39.9397	0
5.56667	659.614	39.9455	0
5.58333	659.491	39.9545	0
5.6	659.383	39.9615	0
5.61667	659.248	39.9556	0
5.63333	659.07	39.9166	0
5.65	658.981	39.8224	0
5.66667	658.853	39.6528	0
5.68333	658.724	39.3798	0
5.7	658.579	38.9697	0
5.71667	658.444	38.3831	0
5.73333	658.344	37.5842	0
5.75	658.186	36.5488	0
5.76667	658.079	35.2648	0
5.78333	657.922	33.7351	0
5.8	657.826	31.9821	0
5.81667	657.669	30.0486	0
5.83333	657.596	27.995	0
5.85	657.382	25.8848	0
5.86667	657.291	23.7752	0
5.88333	657.223	21.7188	0
5.9	657.073	19.76	0
5.91667	656.888	17.9323	0
5.93333	656.779	16.2533	0
5.95	656.668	14.7288	0
5.96667	656.524	13.36	0
5.98333	656.39	12.1437	0
6	656.258	11.0727	0
6.01667	656.143	10.1352	0
6.03333	655.994	9.31769	0
6.05	655.88	8.60656	0
6.06667	655.737	7.98792	0
6.08333	655.65	7.44695	0
6.1	655.463	6.97163	0
6.11667	655.389	6.55168	0
6.13333	655.287	6.18037	0
6.15	655.153	5.85342	0
6.16667	654.995	5.5654	0		42.47
6.18333	654.868	5.31054	0
6.2	654.794	5.08289	0
6.21667	654.68	4.87732	0
6.23333	654.477	4.69099	0
6.25	654.411	4.5226	0
6.26667	654.377	4.36838	0
6.28333	654.182	4.22537	0
6.3	653.988	4.09125	0
6.31667	653.96	3.9649	0
6.33333	653.891	3.84473	0
6.35	653.777	3.72964	0
6.36667	653.759	3.61948	0
6.38333	653.71	3.51745	0
6.4	653.668	3.42472	0
6.41667	653.611	3.33956	39.88
6.43333	653.672	3.2587	39.8824
6.45	653.665	3.1812	39.8849
6.46667	653.68	3.10757	39.8873
6.48333	653.709	3.03711	39.8898
6.5	653.74	2.96653	39.8922
6.51667	653.863	2.89448	39.8947
6.53333	653.897	2.82436	39.8971
6.55	654.01	2.75769	39.8996
6.56667	654.134	2.6937	39.902
6.58333	654.208	2.63219	39.9045
6.6	654.355	2.57434	39.9069
6.61667	654.58	2.52207	39.9094
6.63333	654.739	2.47523	39.9118
6.65	654.953	2.43093	39.9142
6.66667	655.153	2.38947	39.9167
6.68333	655.458	2.35198	39.9191
6.7	655.136	2.31716	39.9216
6.71667	655.212	2.28393	39.924
6.73333	655.433	2.25137	39.9265
6.75	655.77	2.22135	39.9289
6.76667	656.208	2.19328	39.9314
6.78333	656.464	2.16364	39.9338
6.8	656.967	2.13188	39.9363
6.81667	657.395	2.09971	39.9387
6.83333	657.889	2.06606	39.9411
6.85	658.377	2.03064	39.9436
6.86667	658.995	1.99279	39.946
6.88333	659.52	1.95507	39.9485
6.9	660.123	1.91938	39.9509
6.91667	660.67	1.88557	39.9534
6.93333	661.225	1.85135	39.9558
6.95	661.767	1.81819	39.9583
6.96667	662.291	1.78674	39.9607
6.98333	662.686	1.7573	39.9631
7	663.116	1.72638	39.9656
7.01667	663.463	1.69499	39.968
7.03333	663.767	1.6669	39.9705
7.05	663.767	1.64449	39.9729
7.06667	664.093	1.62698	39.9754
7.08333	664.462	1.6158	39.9778
7.1	665.002	1.61027	39.9803
7.11667	665.665	1.60698	39.9827
7.13333	666.461	1.60047	39.9852
7.15	667.422	1.58759	39.9876
7.16667	668.51	1.56986	39.99
7.18333	669.713	1.54986	39.9925
7.2	670.928	1.52909	39.9949
7.21667	672.292	1.50929	39.9974
7.23333	673.593	1.49128	39.9998
7.25	674.997	1.47584	40.0023
7.26667	676.416	1.4619	40.0047
7.28333	677.231	1.44743	40.0072
7.3	677.671	1.43234	40.0096
7.31667	678.367	1.41798	40.0121
7.33333	679.093	1.40622	40.0145
7.35	680.171	1.39715	40.017
7.36667	681.339	1.38863	40.0194
7.38333	682.746	1.37962	40.0218
7.4	684.236	1.36902	40.0243
7.41667	685.73	1.35359	40.0267
7.43333	687.44	1.33055	40.0292
7.45	689.034	1.30057	40.0316
7.46667	690.8	1.26693	40.0341
7.48333	692.503	1.23153	40.0365
7.5	694.266	1.19511	40.039
7.51667	696.009	1.16137	40.0414
7.53333	697.823	1.13282	40.0438
7.55	699.607	1.10818	40.0463
7.56667	701.41	1.086	40.0487
7.58333	703.238	1.06473	40.0512
7.6	705.042	1.04461	40.0536
7.61667	706.982	1.02647	40.0561
7.63333	708.833	1.01151	40.0585
7.65	710.727	1.00065	40.061
7.66667	712.635	0.99232	40.0634
7.68333	714.547	0.98562	40.0659
7.7	716.539	0.98087	40.0683
7.71667	718.474	0.97326	40.0707
7.73333	720.37	0.95976	40.0732
7.75	722.43	0.94209	40.0756
7.76667	724.372	0.9242	40.0781
7.78333	726.414	0.90764	40.0805
7.8	728.504	0.89168	40.083
7.81667	730.529	0.87852	40.0854
7.83333	732.548	0.87051	40.0879
7.85	734.715	0.86368	40.0903
7.86667	736.79	0.8551	40.0928
7.88333	738.839	0.8463	40.0952
7.9	740.951	0.83861	40.0977
7.91667	743.147	0.83136	40.1001
7.93333	745.288	0.82287	40.1026
7.95	747.455	0.81565	40.105
7.96667	749.659	0.81068	40.1074
7.98333	751.817	0.8046	40.1099
8	754.052	0.79579	40.1123
8.01667	756.267	0.78502	40.1148
8.03333	758.551	0.77323	40.1172
8.05	760.755	0.761	40.1197
8.06667	763.026	0.74799	40.1221
8.08333	765.327	0.73507	40.1246
8.1	767.632	0.72587	40.127
8.11667	769.878	0.72101	40.1294
8.13333	772.228	0.72044	40.1319
8.15	774.586	0.72274	40.1343
8.16667	776.93	0.72631	40.1368
8.18333	779.243	0.72911	40.1392
8.2	781.65	0.72884	40.1417
8.21667	784.009	0.7224	40.1441
8.23333	786.389	0.70858	40.1466
8.25	788.807	0.68921	40.149
8.26667	791.209	0.66778	40.1515
8.28333	793.599	0.64833	40.1539
8.3	796.018	0.63303	40.1564
8.31667	798.434	0.6239	40.1588
8.33333	800.873	0.62324	40.1612
8.35	803.348	0.62994	40.1637
8.36667	805.814	0.63921	40.1661
8.38333	808.274	0.64865	40.1686
8.4	810.749	0.65559	40.171
8.41667	813.231	0.65722	40.1735
8.43333	815.731	0.65387	40.1759
8.45	818.153	0.64645	40.1784
8.46667	820.631	0.63493	40.1808
8.48333	823.09	0.62103	40.1833
8.5	825.583	0.6083	40.1857
8.51667	828.039	0.59865	40.1881
8.53333	830.559	0.58998	40.1906
8.55	832.965	0.58025	40.193
8.56667	835.447	0.57401	40.1955
8.58333	837.99	0.57251	40.1979
8.6	840.455	0.56995	40.2004
8.61667	842.97	0.56301	40.2028
8.63333	845.424	0.55377	40.2053
8.65	847.908	0.54244	40.2077
8.66667	850.417	0.52774	40.2101
8.68333	852.879	0.51155	40.2126
8.7	855.37	0.49742	40.215
8.71667	857.88	0.48954	40.2175
8.73333	857.88	0.488	40.2199
8.75	860.319	0.49087	40.2224
8.76667	862.856	0.49522	40.2248
8.78333	865.374	0.49746	40.2273
8.8	867.895	0.49422	40.2297
8.81667	870.395	0.48647	40.2322
8.83333	872.957	0.47502	40.2346
8.85	875.422	0.46424	40.2371
8.86667	877.933	0.45683	40.2395
8.88333	880.483	0.45353	40.2419
8.9	883.028	0.45336	40.2444
8.91667	885.525	0.456	40.2468
8.93333	888.074	0.45851	40.2493
8.95	890.646	0.45939	40.2517
8.96667	893.215	0.45749	40.2542
8.98333	895.761	0.45413	40.2566
9	898.259	0.44942	40.2591
9.01667	900.816	0.4443	40.2615
9.03333	903.358	0.43912	40.264
9.05	905.932	0.4329	40.2664
9.06667	908.46	0.42438	40.2688
9.08333	910.996	0.41524	40.2713
9.1	913.548	0.4076	40.2737
9.11667	916.08	0.40128	40.2762
9.13333	918.612	0.39437	40.2786
9.15	921.195	0.38591	40.2811
9.16667	923.689	0.37764	40.2835
9.18333	926.257	0.3698	40.286
9.2	928.752	0.36213	40.2884
9.21667	931.281	0.35519	40.2908
9.23333	933.835	0.34824	40.2933
9.25	936.336	0.34227	40.2957
9.26667	938.832	0.33784	40.2982
9.28333	941.334	0.33389	40.3006
9.3	943.851	0.328	40.3031
9.31667	946.365	0.31914	40.3055
9.33333	948.837	0.30893	40.308
9.35	951.358	0.3001	40.3104
9.36667	953.836	0.29264	40.3129
9.38333	956.281	0.28584	40.3153
9.4	958.758	0.27871	40.3178
9.41667	961.24	0.27167	40.3202
9.43333	963.67	0.26588	40.3227
9.45	966.147	0.26229	40.3251
9.46667	968.61	0.26071	40.3275
9.48333	971.041	0.26089	40.33
9.5	973.478	0.26351	40.3324
9.51667	975.939	0.26943	40.3349
9.53333	978.331	0.27726	40.3373
9.55	980.758	0.28287	40.3398
9.56667	983.187	0.28511	40.3422
9.58333	985.603	0.28845	40.3447
9.6	987.988	0.29685	40.3471
9.61667	990.388	0.30802	40.3496
9.63333	992.741	0.3202	40.352
9.65	995.13	0.33534	40.3544
9.66667	997.49	0.35338	40.3569
9.68333	999.859	0.3685	40.3593
9.7	1002.25	0.37636	40.3618
9.71667	1004.58	0.37884	40.3642
9.73333	1006.93	0.37844	40.3667
9.75	1009.22	0.37357	40.3691
9.76667	1011.56	0.36353	40.3716
9.78333	1013.82	0.35306	40.374
9.8	1016.11	0.34449	40.3764
9.81667	1018.41	0.33936	40.3789
9.83333	1020.67	0.33639	40.3813
9.85	1022.93	0.33461	40.3838
9.86667	1025.23	0.33441	40.3862
9.88333	1027.42	0.33487	40.3887
9.9	1029.64	0.33397	40.3911
9.91667	1031.88	0.33066	40.3936
9.93333	1034.1	0.32465	40.396
9.95	1036.3	0.31755	40.3985
9.96667	1038.5	0.31246	40.4009
9.98333	1040.72	0.30841	40.4034
10	1042.92	0.30515	40.4058
10.0167	1045.07	0.30152	40.4082
10.0333	1047.25	0.2987	40.4107
10.05	1049.39	0.29687	40.4131
10.0667	1051.58	0.29477	40.4156
10.0833	1053.74	0.2925	40.418
10.1	1055.83	0.29011	40.4205
10.1167	1058.03	0.28439	40.4229
10.1333	1060.1	0.27485	40.4254
10.15	1062.19	0.26142	40.4278
10.1667	1064.34	0.2432	40.4303
10.1833	1066.43	0.22087	40.4327
10.2	1068.52	0.19695	40.4351
10.2167	1070.6	0.17765	40.4376
10.2333	1072.68	0.1662	40.44
10.25	1074.72	0.16084	40.4425
10.2667	1076.8	0.16302	40.4449
10.2833	1078.83	0.1742	40.4474
10.3	1080.93	0.19229	40.4498
10.3167	1082.94	0.21391	40.4523
10.3333	1084.96	0.23425	40.4547
10.35	1086.99	0.2507	40.4571
10.3667	1089.03	0.26308	40.4596
10.3833	1090.99	0.26988	40.462
10.4	1093.01	0.27091	40.4645
10.4167	1093.01	0.26987	40.4669
10.4333	1095.08	0.27052	40.4694
10.45	1097.15	0.27627	40.4718
10.4667	1099.2	0.28667	40.4743
10.4833	1101.15	0.30024	40.4767
10.5	1103.15	0.31495	40.4792
10.5167	1105.11	0.32668	40.4816
10.5333	1107.11	0.333	40.4841
10.55	1109.05	0.33467	40.4865
10.5667	1111	0.3324	40.4889
10.5833	1112.94	0.32802	40.4914
10.6	1114.9	0.3242	40.4938
10.6167	1116.82	0.32369	40.4963
10.6333	1118.72	0.32668	40.4987
10.65	1120.62	0.32859	40.5012
10.6667	1122.53	0.32683	40.5036
10.6833	1124.4	0.32138	40.5061
10.7	1126.35	0.31149	40.5085
10.7167	1128.23	0.29682	40.511
10.7333	1130.07	0.27899	40.5134
10.75	1131.95	0.26098	40.5159
10.7667	1133.83	0.24607	40.5183
10.7833	1135.69	0.23547	40.5207
10.8	1137.53	0.23007	40.5232
10.8167	1139.39	0.22963	40.5256
10.8333	1141.2	0.23125	40.5281
10.85	1143.06	0.2331	40.5305
10.8667	1144.87	0.23591	40.533
10.8833	1146.68	0.23779	40.5354
10.9	1148.5	0.23972	40.5379
10.9167	1150.27	0.24326	40.5403
10.9333	1152.09	0.25124	40.5427
10.95	1153.87	0.26655	40.5452
10.9667	1155.64	0.29064	40.5476
10.9833	1157.4	0.3216	40.5501
11	1159.17	0.35809	40.5525
11.0167	1160.95	0.39726	40.555
11.0333	1162.71	0.43638	40.5574
11.05	1164.45	0.47164	40.5599
11.0667	1166.16	0.50057	40.5623
11.0833	1167.92	0.52185	40.5648
11.1	1169.67	0.53379	40.5672
11.1167	1171.39	0.53553	40.5697
11.1333	1173.1	0.52962	40.5721
11.15	1174.8	0.52003	40.5745
11.1667	1176.51	0.50847	40.577
11.1833	1178.17	0.49515	40.5794
11.2	1179.88	0.48246	40.5819
11.2167	1181.57	0.47027	40.5843
11.2333	1183.26	0.45626	40.5868
11.25	1184.94	0.44082	40.5892
11.2667	1186.65	0.4216	40.5917
11.2833	1188.29	0.3956	40.5941
11.3	1189.92	0.36691	40.5966
11.3167	1191.58	0.33892	40.599
11.3333	1193.22	0.31151	40.6014
11.35	1194.85	0.28685	40.6039
11.3667	1196.51	0.26642	40.6063
11.3833	1198.14	0.25441	40.6088
11.4	1199.7	0.25024	40.6112
11.4167	1201.34	0.24906	40.6137
11.4333	1202.95	0.25163	40.6161
11.45	1204.55	0.25889	40.6186
11.4667	1206.17	0.26783	40.621
11.4833	1207.75	0.27609	40.6234
11.5	1209.37	0.28089	40.6259
11.5167	1210.92	0.28036	40.6283
11.5333	1212.52	0.27406	40.6308
11.55	1214.08	0.26285	40.6332
11.5667	1215.63	0.25117	40.6357
11.5833	1217.21	0.23832	40.6381
11.6	1218.76	0.22791	40.6406
11.6167	1220.28	0.22522	40.643
11.6333	1221.84	0.23204	40.6455
11.65	1223.38	0.24501	40.6479
11.6667	1224.93	0.2594	40.6504
11.6833	1226.45	0.27427	40.6528
11.7	1227.97	0.29167	40.6552
11.7167	1229.46	0.30693	40.6577
11.7333	1230.95	0.31595	40.6601
11.75	1232.51	0.3196	40.6626
11.7667	1233.98	0.3204	40.665
11.7833	1235.44	0.32051	40.6675
11.8	1236.96	0.31832	40.6699
11.8167	1238.43	0.30971	40.6724
11.8333	1239.94	0.29383	40.6748
11.85	1241.41	0.27066	40.6773
11.8667	1242.86	0.23763	40.6797
11.8833	1244.36	0.19651	40.6821
11.9	1245.79	0.15452	40.6846
11.9167	1247.24	0.11807	40.687
11.9333	1248.71	0.09194	40.6895
11.95	1250.15	0.07724	40.6919
11.9667	1251.64	0.07159	40.6944
11.9833	1253.03	0.07232	40.6968
12	1254.48	0.08254	40.6993
12.0167	1255.91	0.10561	40.7017
12.0333	1257.33	0.1239	40.7041
12.05	1258.74	0.12989	40.7066
12.0667	1260.19	0.12853	40.709
12.0833	1261.56	0.12549	40.7115
12.1	1261.56	0.11727	40.7139
12.1167	1262.98	0.10352	40.7164
12.1333	1264.38	0.09308	40.7188
12.15	1265.76	0.09804	40.7213
12.1667	1267.15	0.11039	40.7237
12.1833	1268.57	0.12355	40.7262
12.2	1269.92	0.13214	40.7286
12.2167	1271.29	0.13246	40.7311
12.2333	1272.69	0.12558	40.7335
12.25	1274.06	0.11449	40.736
12.2667	1275.43	0.1008	40.7384
12.2833	1276.77	0.08615	40.7408
12.3	1278.17	0.07342	40.7433
12.3167	1279.46	0.06374	40.7457
12.3333	1280.83	0.05725	40.7482
12.35	1282.18	0.0547	40.7506
12.3667	1283.52	0.05603	40.7531
12.3833	1284.85	0.06153	40.7555
12.4	1286.18	0.07196	40.758
12.4167	1287.52	0.08643	40.7604
12.4333	1288.86	0.10231	40.7629
12.45	1290.13	0.12117	40.7653
12.4667	1291.43	0.14477	40.7677
12.4833	1292.76	0.1675	40.7702
12.5	1294.09	0.18588	40.7726
12.5167	1295.38	0.2019	40.7751
12.5333	1296.66	0.21709	40.7775
12.55	1297.97	0.22952	40.78
12.5667	1299.2	0.23763	40.7824
12.5833	1300.55	0.24584	40.7849
12.6	1301.8	0.25903	40.7873
12.6167	1303.07	0.27307	40.7897
12.6333	1304.31	0.28449	40.7922
12.65	1305.57	0.28893	40.7946
12.6667	1306.85	0.28214	40.7971
12.6833	1308.1	0.26331	40.7995
12.7	1309.33	0.23478	40.802
12.7167	1310.58	0.20041	40.8044
12.7333	1311.83	0.16579	40.8069
12.75	1313.04	0.13626	40.8093
12.7667	1314.28	0.11588	40.8118
12.7833	1315.51	0.1033	40.8142
12.8	1316.71	0.09603	40.8167
12.8167	1317.92	0.09492	40.8191
12.8333	1319.15	0.09864	40.8215
12.85	1320.34	0.10542	40.824
12.8667	1321.53	0.11466	40.8264
12.8833	1322.77	0.12468	40.8289
12.9	1323.94	0.13633	40.8313
12.9167	1325.09	0.15086	40.8338
12.9333	1326.29	0.15823	40.8362
12.95	1327.49	0.15692	40.8387
12.9667	1328.65	0.15234	40.8411
12.9833	1329.84	0.1508	40.8436
13	1331.04	0.15426	40.846
13.0167	1332.15	0.16146	40.8484
13.0333	1333.3	0.17453	40.8509
13.05	1334.51	0.19697	40.8533
13.0667	1335.64	0.21886	40.8558
13.0833	1336.78	0.23373	40.8582
13.1	1337.95	0.2406	40.8607
13.1167	1339.05	0.23787	40.8631
13.1333	1340.21	0.2276	40.8656
13.15	1341.32	0.21395	40.868
13.1667	1342.41	0.19931	40.8704
13.1833	1343.6	0.18372	40.8729
13.2	1344.68	0.16897	40.8753
13.2167	1345.8	0.15969	40.8778
13.2333	1346.91	0.15644	40.8802
13.25	1348	0.15241	40.8827
13.2667	1349.13	0.14464	40.8851
13.2833	1350.2	0.13637	40.8876
13.3	1351.34	0.12842	40.89
13.3167	1352.4	0.1177	40.8925
13.3333	1353.46	0.10476	40.8949
13.35	1354.59	0.09369	40.8974
13.3667	1355.66	0.08714	40.8998
13.3833	1356.78	0.08207	40.9022
13.4	1357.85	0.07969	40.9047
13.4167	1358.91	0.0836	40.9071
13.4333	1359.96	0.09799	40.9096
13.45	1361.05	0.1232	40.912
13.4667	1362.15	0.15655	40.9145
13.4833	1363.19	0.192	40.9169
13.5	1364.22	0.22235	40.9194
13.5167	1365.27	0.24072	40.9218
13.5333	1366.33	0.24493	40.9243
13.55	1367.3	0.23609	40.9267
13.5667	1368.38	0.21802	40.9291
13.5833	1369.44	0.19492	40.9316
13.6	1370.46	0.17074	40.934
13.6167	1371.51	0.14934	40.9365
13.6333	1372.59	0.13149	40.9389
13.65	1373.59	0.11811	40.9414
13.6667	1374.62	0.10945	40.9438
13.6833	1375.65	0.10679	40.9463
13.7	1376.66	0.10911	40.9487
13.7167	1377.66	0.11295	40.9512
13.7333	1378.65	0.11419	40.9536
13.75	1379.66	0.10999	40.956
13.7667	1380.68	0.10002	40.9585
13.7833	1380.68	0.08755	40.9609
13.8	1381.67	0.07519	40.9634
13.8167	1382.68	0.06239	40.9658
13.8333	1383.64	0.04815	40.9683
13.85	1384.68	0.04151	40.9707
13.8667	1385.66	0.04704	40.9732
13.8833	1386.61	0.06208	40.9756
13.9	1387.63	0.08433	40.9781
13.9167	1388.6	0.11702	40.9805
13.9333	1389.56	0.15939	40.983
13.95	1390.52	0.20442	40.9854
13.9667	1391.53	0.24227	40.9878
13.9833	1392.44	0.27302	40.9903
14	1393.45	0.29494	40.9927
14.0167	1394.39	0.30491	40.9952
14.0333	1395.36	0.30444	40.9976
14.05	1396.32	0.29712	41.0001
14.0667	1397.26	0.28442	41.0025
14.0833	1398.2	0.26791	41.005
14.1	1399.11	0.24911	41.0074
14.1167	1400.06	0.22973	41.0099
14.1333	1401.01	0.20858	41.0123
14.15	1401.89	0.18395	41.0147
14.1667	1402.84	0.15632	41.0172
14.1833	1403.75	0.12826	41.0196
14.2	1404.68	0.10142	41.0221
14.2167	1405.63	0.07759	41.0245
14.2333	1406.49	0.05739	41.027
14.25	1407.44	0.0408	41.0294
14.2667	1408.32	0.02618	41.0319
14.2833	1409.24	0.01116	41.0343
14.3	1410.18	0.000180186	41.0367
14.3167	1411.06	-0.00336	41.0392
14.3333	1411.88	-0.0015	41.0416
14.35	1412.82	0.0023	41.0441
14.3667	1413.78	0.00912	41.0465
14.3833	1414.62	0.01996	41.049
14.4	1415.51	0.03403	41.0514
14.4167	1416.4	0.04811	41.0539
14.4333	1417.24	0.06431	41.0563
14.45	1418.14	0.08504	41.0588
14.4667	1418.99	0.11072	41.0612
14.4833	1419.85	0.13815	41.0637
14.5	1420.74	0.16296	41.0661
14.5167	1421.6	0.18232	41.0685
14.5333	1422.49	0.19527	41.071
14.55	1423.33	0.2005	41.0734
14.5667	1424.18	0.19903	41.0759
14.5833	1425.04	0.19421	41.0783
14.6	1425.89	0.19205	41.0808
14.6167	1426.73	0.19607	41.0832
14.6333	1427.57	0.20734	41.0857
14.65	1428.42	0.22532	41.0881
14.6667	1429.25	0.24891	41.0906
14.6833	1430.09	0.2741	41.093
14.7	1430.94	0.29688	41.0954
14.7167	1431.77	0.30821	41.0979
14.7333	1432.61	0.30109	41.1003
14.75	1433.44	0.28755	41.1028
14.7667	1434.25	0.27564	41.1052
14.7833	1435.07	0.26452	41.1077
14.8	1435.85	0.25223	41.1101
14.8167	1436.69	0.24551	41.1126
14.8333	1437.53	0.24841	41.115
14.85	1438.33	0.25537	41.1174
14.8667	1439.11	0.2534	41.1199
14.8833	1439.93	0.24541	41.1223
14.9	1440.71	0.23663	41.1248
14.9167	1441.54	0.22769	41.1272
14.9333	1442.33	0.21815	41.1297
14.95	1443.14	0.20682	41.1321
14.9667	1443.86	0.19363	41.1346
14.9833	1444.7	0.17927	41.137
15	1445.49	0.16539	41.1395
15.0167	1446.25	0.15119	41.1419
15.0333	1447.05	0.13766	41.1444
15.05	1447.83	0.12545	41.1468
15.0667	1448.57	0.11701	41.1493
15.0833	1449.38	0.11097	41.1517
15.1	1450.18	0.106	41.1541
15.1167	1450.94	0.09999	41.1566
15.1333	1451.68	0.09312	41.159
15.15	1452.44	0.08439	41.1615
15.1667	1453.25	0.07106	41.1639
15.1833	1453.98	0.04949	41.1664
15.2	1454.75	0.02548	41.1688
15.2167	1455.49	0.00536	41.1713
15.2333	1456.27	-0.0084	41.1737
15.25	1457.03	-0.0145	41.1761
15.2667	1457.75	-0.00933	41.1786
15.2833	1458.52	0.0067	41.181
15.3	1459.29	0.0278	41.1835
15.3167	1460	0.0471	41.1859
15.3333	1460.76	0.06401	41.1884
15.35	1461.5	0.07857	41.1908
15.3667	1462.26	0.08791	41.1933
15.3833	1462.98	0.09356	41.1957
15.4	1463.72	0.10002	41.1982
15.4167	1464.47	0.10916	41.2006
15.4333	1465.2	0.11977	41.203
15.45	1465.93	0.13078	41.2055
15.4667	1465.93	0.1438	41.2079
15.4833	1466.64	0.15923	41.2104
15.5	1467.36	0.17491	41.2128
15.5167	1468.09	0.18812	41.2153
15.5333	1468.84	0.19839	41.2177
15.55	1469.53	0.20672	41.2202
15.5667	1470.26	0.21255	41.2226
15.5833	1470.96	0.21318	41.2251
15.6	1471.68	0.20803	41.2275
15.6167	1472.38	0.19873	41.23
15.6333	1473.13	0.18626	41.2324
15.65	1473.79	0.16877	41.2348
15.6667	1474.53	0.14618	41.2373
15.6833	1475.21	0.12154	41.2397
15.7	1475.95	0.09765	41.2422
15.7167	1476.66	0.07757	41.2446
15.7333	1477.34	0.0614	41.2471
15.75	1478.02	0.05001	41.2495
15.7667	1478.74	0.04567	41.252
15.7833	1479.44	0.0485	41.2544
15.8	1480.14	0.05593	41.2569
15.8167	1480.85	0.06656	41.2593
15.8333	1481.54	0.08018	41.2617
15.85	1482.23	0.09828	41.2642
15.8667	1482.91	0.11959	41.2666
15.8833	1483.6	0.14137	41.2691
15.9	1484.26	0.16111	41.2715
15.9167	1484.94	0.17695	41.274
15.9333	1485.64	0.18688	41.2764
15.95	1486.33	0.18905	41.2789
15.9667	1486.98	0.18278	41.2813
15.9833	1487.65	0.17065	41.2837
16	1488.31	0.15626	41.2862
16.0167	1489	0.14206	41.2886
16.0333	1489.67	0.1281	41.2911
16.05	1490.34	0.11874	41.2935
16.0667	1490.99	0.11678	41.296
16.0833	1491.67	0.11865	41.2984
16.1	1492.33	0.11905	41.3009
16.1167	1493.01	0.11701	41.3033
16.1333	1493.68	0.11184	41.3058
16.15	1494.33	0.10148	41.3082
16.1667	1495	0.08509	41.3107
16.1833	1495.67	0.0668	41.3131
16.2	1496.27	0.04903	41.3155
16.2167	1496.94	0.03209	41.318
16.2333	1497.61	0.01622	41.3204
16.25	1498.25	0.00255	41.3229
16.2667	1498.91	-0.00905	41.3253
16.2833	1499.57	-0.02014	41.3278
16.3	1500.17	-0.03359	41.3302
16.3167	1500.84	-0.05133	41.3327
16.3333	1501.31	-0.07371	41.3351
16.35	1501.54	-0.09669	41.3376
16.3667	1501.64	-0.11555	41.34
16.3833	1501.57	-0.12845	0
16.4	1501.43	-0.1346	0
16.4167	1501.15	-0.13177	0
16.4333	1500.84	-0.11992	0
16.45	1500.47	-0.10491	0
16.4667	1500.08	-0.09259	0
16.4833	1499.64	-0.08435	0
16.5	1499.23	-0.07633	0
16.5167	1498.75	-0.06668	0
16.5333	1498.3	-0.05908	0
16.55	1497.77	-0.05428	0
16.5667	1497.25	-0.04857	0
16.5833	1496.67	-0.04109	0
16.6	1496.06	-0.03261	0
16.6167	1495.42	-0.0241	0
16.6333	1494.72	-0.01152	0
16.65	1494.02	0.00913	0
16.6667	1493.29	0.03585	0		44.02
16.6833	1492.52	0.06547	0
16.7	1491.71	0.10167	0
16.7167	1490.9	0.15223	0
16.7333	1490.12	0.22905	0
16.75	1489.28	0.34688	0
16.7667	1488.42	0.53157	0
16.7833	1487.52	0.81526	0
16.8	1486.62	1.2312	0
16.8167	1485.71	1.80911	0
16.8333	1484.81	2.57738	0
16.85	1483.87	3.55873	0
16.8667	1482.98	4.76538	0
16.8833	1482.05	6.20117	0
16.9	1481.12	7.86078	0
16.9167	1480.16	9.72278	0
16.9333	1479.2	11.7463	0
16.95	1478.21	13.8806	0
16.9667	1477.23	16.0702	0
16.9833	1476.21	18.2512	0
17	1475.25	20.3553	0
17.0167	1474.22	22.3318	0
17.0333	1473.19	24.1499	0
17.05	1472.16	25.7943	0
17.0667	1471.08	27.2577	0
17.0833	1470.05	28.5452	0
17.1	1468.98	29.6696	0
17.1167	1467.89	30.6452	0
17.1333	1466.85	31.4875	0
17.15	1466.85	32.2151	0
17.1667	1465.76	32.8456	0
17.1833	1464.61	33.3991	0
17.2	1463.52	33.8943	0
17.2167	1462.41	34.3467	0
17.2333	1461.29	34.7623	0
17.25	1460.23	35.1442	0
17.2667	1459.01	35.5009	0
17.2833	1457.93	35.8366	0
17.3	1456.78	36.1494	0
17.3167	1455.66	36.4389	0
17.3333	1454.52	36.7052	0
17.35	1453.4	36.946	0
17.3667	1452.23	37.1549	0
17.3833	1451.12	37.3311	0
17.4	1449.99	37.4847	0
17.4167	1448.83	37.6226	0
17.4333	1447.69	37.743	0
17.45	1446.55	37.8447	0
17.4667	1445.47	37.9332	0
17.4833	1444.3	38.0145	0
17.5	1443.14	38.0932	0
17.5167	1442.04	38.1734	0
17.5333	1440.88	38.2618	0
17.55	1439.75	38.3612	0
17.5667	1438.6	38.4638	0
17.5833	1437.54	38.5549	0
17.6	1436.36	38.6285	0
17.6167	1435.23	38.6847	0
17.6333	1434.11	38.7287	0
17.65	1432.98	38.7724	0
17.6667	1431.84	38.8263	0
17.6833	1430.75	38.8962	0
17.7	1429.63	38.98	0
17.7167	1428.55	39.0718	0
17.7333	1427.42	39.1678	0
17.75	1426.32	39.2641	0
17.7667	1425.22	39.3518	0
17.7833	1424.14	39.4276	0
17.8	1423.02	39.4958	0
17.8167	1421.94	39.5624	0
17.8333	1420.87	39.6267	0
17.85	1419.78	39.6849	0
17.8667	1418.68	39.7409	0
17.8833	1417.63	39.8042	0
17.9	1416.55	39.8717	0
17.9167	1415.45	39.934	0
17.9333	1414.4	39.9893	0
17.95	1413.28	40.0449	0
17.9667	1412.22	40.0995	0
17.9833	1411.19	40.147	0
18	1410.1	40.1873	0
18.0167	1408.99	40.2262	0
18.0333	1407.91	40.266	0
18.05	1406.89	40.3029	0
18.0667	1405.77	40.3336	0
18.0833	1404.73	40.3624	0
18.1	1403.66	40.3946	0
18.1167	1402.58	40.4299	0
18.1333	1401.55	40.4633	0
18.15	1400.48	40.4938	0
18.1667	1399.43	40.5229	0
18.1833	1398.37	40.5471	0
18.2	1397.29	40.5579	0
18.2167	1396.25	40.5521	0
18.2333	1395.2	40.54	0
18.25	1394.16	40.5312	0
18.2667	1393.13	40.5287	0
18.2833	1392.09	40.5388	0
18.3	1391.03	40.5676	0
18.3167	1390	40.6122	0
18.3333	1388.96	40.6656	0
18.35	1387.92	40.7154	0
18.3667	1386.98	40.7565	0
18.3833	1386.01	40.7837	0
18.4	1385.03	40.7973	0
18.4167	1384.02	40.8074	0
18.4333	1383.05	40.8215	0
18.45	1382.01	40.8391	0
18.4667	1381.02	40.8646	0
18.4833	1379.99	40.9014	0
18.5	1378.92	40.9452	0
18.5167	1377.86	40.985	0
18.5333	1376.84	41.0128	0
18.55	1375.78	41.0332	0
18.5667	1374.74	41.0521	0
18.5833	1373.73	41.0661	0
18.6	1372.72	41.0723	0
18.6167	1371.71	41.0761	0
18.6333	1370.69	41.083	0
18.65	1369.71	41.0906	0
18.6667	1368.84	41.0936	0
18.6833	1368.04	41.0936	0
18.7	1367.19	41.0968	0
18.7167	1366.31	41.1034	0
18.7333	1365.37	41.1097	0
18.75	1364.42	41.1112	0
18.7667	1363.42	41.1103	0
18.7833	1362.46	41.1065	0
18.8	1361.44	41.0973	0
18.8167	1360.44	41.0896	0
18.8333	1360.44	41.0889	0
18.85	1359.4	41.0967	0
18.8667	1358.37	41.1139	0
18.8833	1357.37	41.1349	0
18.9	1356.34	41.1524	0
18.9167	1355.33	41.1563	0
18.9333	1354.31	41.1418	0
18.95	1353.29	41.1184	0
18.9667	1352.28	41.0963	0
18.9833	1351.2	41.083	0
19	1350.17	41.0828	0
19.0167	1349.19	41.0958	0
19.0333	1348.18	41.1197	0
19.05	1347.2	41.1486	0
19.0667	1346.16	41.1787	0
19.0833	1345.14	41.209	0
19.1	1344.15	41.2376	0
19.1167	1343.16	41.2687	0
19.1333	1342.14	41.3043	0
19.15	1341.13	41.34	0
19.1667	1340.12	41.3732	0
19.1833	1339.14	41.4051	0
19.2	1338.16	41.436	0
19.2167	1337.17	41.4601	0
19.2333	1336.18	41.4693	0
19.25	1335.18	41.4642	0
19.2667	1334.2	41.4533	0
19.2833	1333.27	41.4353	0
19.3	1332.27	41.3975	0
19.3167	1331.28	41.3002	0
19.3333	1330.31	41.0647	0
19.35	1329.36	40.5848	0
19.3667	1328.38	39.757	0
19.3833	1327.44	38.5124	0
19.4	1326.46	36.8324	0
19.4167	1325.52	34.7533	0
19.4333	1324.58	32.3686	0
19.45	1323.62	29.8112	0
19.4667	1322.7	27.2217	0
19.4833	1321.75	24.7263	0
19.5	1320.81	22.4272	0
19.5167	1319.88	20.3971	0
19.5333	1318.96	18.6709	0
19.55	1318.01	17.2409	0
19.5667	1317.1	16.0682	0
19.5833	1316.19	15.1037	0
19.6	1315.24	14.3149	0
19.6167	1314.31	13.7052	0
19.6333	1313.39	13.3234	0
19.65	1312.52	13.2535	0
19.6667	1311.6	13.5867	0
19.6833	1310.66	14.3881	0
19.7	1309.76	15.6704	0
19.7167	1308.88	17.3736	0
19.7333	1308.01	19.3651	0
19.75	1307.09	21.4713	0
19.7667	1306.21	23.5115	0
19.7833	1305.3	25.3277	0
19.8	1304.41	26.7965	0
19.8167	1303.5	27.8397	0
19.8333	1302.68	28.4276	0	45.42
19.85	1301.78	28.5647	0
19.8667	1300.88	28.2718	0
19.8833	1299.99	27.5884	0
19.9	1299.12	26.5641	0
19.9167	1298.3	25.2565	0
19.9333	1297.41	23.7328	0
19.95	1296.55	22.0676	0
19.9667	1295.67	20.3327	0
19.9833	1294.8	18.5929	0
20	1293.96	16.9021	0
20.0167	1293.08	15.3061	0
20.0333	1292.27	13.836	0
20.05	1291.37	12.5042	0
20.0667	1290.56	11.3123	0
20.0833	1289.67	10.2546	0
20.1	1288.78	9.31974	0
20.1167	1287.96	8.4981	0
20.1333	1287.11	7.77806	0
20.15	1286.26	7.148	0
20.1667	1285.45	6.59985	0
20.1833	1284.61	6.12573	0
20.2	1283.78	5.71813	0
20.2167	1282.89	5.36589	0
20.2333	1282.09	5.05656	0
20.25	1281.21	4.78112	0
20.2667	1280.35	4.53302	0
20.2833	1279.48	4.30576	0
20.3	1278.68	4.09511	0
20.3167	1277.86	3.89994	0
20.3333	1277.04	3.72146	0
20.35	1276.2	3.56032	0
20.3667	1275.34	3.41693	0
20.3833	1274.54	3.28982	0
20.4	1273.7	3.17544	0
20.4167	1272.88	3.07085	0
20.4333	1272.07	2.9744	0
20.45	1271.25	2.88467	0
20.4667	1270.42	2.7983	0
20.4833	1269.64	2.71435	0
20.5	1268.85	2.63551	0
20.5167	1268.85	2.56428	0
20.5333	1268.05	2.5005	0
20.55	1267.24	2.44428	0
20.5667	1266.46	2.39641	0
20.5833	1265.64	2.35615	0
20.6	1264.85	2.32072	0
20.6167	1264.05	2.28475	0
20.6333	1263.27	2.24543	0
20.65	1262.47	2.20362	0
20.6667	1261.72	2.15926	0
20.6833	1260.91	2.11317	0
20.7	1260.11	2.06766	0
20.7167	1259.36	2.02452	0
20.7333	1258.56	1.98531	0
20.75	1257.77	1.95021	0
20.7667	1257.03	1.91865	0
20.7833	1256.24	1.89051	0
20.8	1255.5	1.8658	0
20.8167	1254.72	1.84772	0
20.8333	1253.96	1.83513	0
20.85	1253.16	1.82291	0
20.8667	1252.43	1.8076	0
20.8833	1251.65	1.78904	0
20.9	1250.91	1.76724	0
20.9167	1250.15	1.74105	0
20.9333	1249.38	1.71157	0
20.95	1248.65	1.68312	0
20.9667	1247.88	1.65631	0
20.9833	1247.16	1.63169	0
21	1246.37	1.60928	0
21.0167	1245.66	1.58828	0
21.0333	1244.92	1.56772	0
21.05	1244.17	1.54797	0
21.0667	1243.41	1.52829	0
21.0833	1242.74	1.50989	0
21.1	1241.96	1.49085	0
21.1167	1241.22	1.4724	0
21.1333	1240.45	1.45415	0
21.15	1239.76	1.4355	0
21.1667	1239.05	1.41873	0
21.1833	1238.33	1.40701	0
21.2	1237.59	1.40102	0
21.2167	1236.86	1.39919	0
21.2333	1236.14	1.3975	0
21.25	1235.43	1.39288	0
21.2667	1234.73	1.38287	0
21.2833	1233.99	1.36381	0
21.3	1233.29	1.33307	0
21.3167	1232.57	1.29358	0
21.3333	1231.85	1.25279	0
21.35	1231.13	1.21555	0
21.3667	1230.43	1.18036	0
21.3833	1229.76	1.14546	0
21.4	1229.05	1.11048	0
21.4167	1228.35	1.07543	0
21.4333	1227.63	1.04118	0
21.45	1226.94	1.01117	0
21.4667	1226.23	0.98893	0
21.4833	1225.52	0.97902	0
21.5	1224.88	0.9837	0
21.5167	1224.17	0.99696	0
21.5333	1223.47	1.01311	0
21.55	1222.82	1.02891	0
21.5667	1222.1	1.04308	0
21.5833	1221.41	1.05081	0
21.6	1220.72	1.04921	0
21.6167	1220.06	1.0422	0
21.6333	1219.36	1.03445	0
21.65	1218.68	1.02245	0
21.6667	1218.02	1.00375	0
21.6833	1217.35	0.98128	0
21.7	1216.64	0.9588	0
21.7167	1215.97	0.93739	0
21.7333	1215.31	0.91744	0
21.75	1214.68	0.90114	0
21.7667	1213.98	0.88944	0
21.7833	1213.33	0.88194	0
21.8	1212.66	0.87686	0
21.8167	1211.98	0.87334	0
21.8333	1211.33	0.8704	0
21.85	1210.66	0.86695	0
21.8667	1210.02	0.86263	0
21.8833	1209.39	0.86059	0
21.9	1208.69	0.86318	0
21.9167	1208.04	0.87042	0
21.9333	1207.35	0.87976	0
21.95	1206.76	0.88844	0
21.9667	1206.1	0.89679	0
21.9833	1205.42	0.90447	0
22	1204.77	0.90998	0
22.0167	1204.12	0.91334	0
22.0333	1203.48	0.91632	0
22.05	1202.88	0.9203	0
22.0667	1202.2	0.92558	0
22.0833	1201.55	0.92752	0
22.1	1200.91	0.92342	0
22.1167	1200.3	0.91183	0
22.1333	1199.63	0.89263	0
22.15	1199.01	0.86438	0
22.1667	1198.39	0.82728	0
22.1833	1197.76	0.78409	0
22.2	1197.76	0.73789	0
22.2167	1197.12	0.69021	0
22.2333	1196.49	0.64343	0
22.25	1195.85	0.60209	0
22.2667	1195.2	0.56898	0
22.2833	1194.6	0.54623	0
22.3	1193.96	0.53404	0
22.3167	1193.3	0.5316	0
22.3333	1192.76	0.53438	0
22.35	1192.11	0.53802	0
22.3667	1191.49	0.5383	0
22.3833	1190.89	0.53389	0
22.4	1190.29	0.52037	0
22.4167	1189.64	0.4947	0
22.4333	1189.05	0.47266	0
22.45	1188.41	0.4643	0
22.4667	1187.8	0.46872	0
22.4833	1187.2	0.47984	0
22.5	1186.6	0.49965	0
22.5167	1185.96	0.53135	0
22.5333	1185.38	0.56862	0
22.55	1184.73	0.59563	0
22.5667	1184.18	0.61601	0
22.5833	1183.56	0.63786	0
22.6	1182.95	0.66016	0
22.6167	1182.35	0.67853	0
22.6333	1181.75	0.6913	0
22.65	1181.17	0.70062	0
22.6667	1180.57	0.7078	0
22.6833	1179.98	0.7131	0
22.7	1179.38	0.71544	0
22.7167	1178.78	0.7158	0
22.7333	1178.22	0.71423	0
22.75	1177.61	0.71259	0
22.7667	1177	0.71102	0
22.7833	1176.41	0.70819	0
22.8	1175.81	0.70252	0
22.8167	1175.25	0.69656	0
22.8333	1174.65	0.69054	0
22.85	1174.09	0.67956	0
22.8667	1173.49	0.6578	0
22.8833	1172.92	0.62949	0
22.9	1172.34	0.59666	0
22.9167	1171.78	0.56008	0
22.9333	1171.18	0.5213	0
22.95	1170.64	0.48669	0
22.9667	1170.04	0.46238	0
22.9833	1169.43	0.44713	0
23	1168.86	0.43629	0
23.0167	1168.33	0.42972	0
23.0333	1167.76	0.42582	0
23.05	1167.19	0.42017	0
23.0667	1166.58	0.41007	0
23.0833	1166.06	0.39491	0
23.1	1165.46	0.37754	0
23.1167	1164.91	0.3574	0
23.1333	1164.35	0.33801	0
23.15	1163.79	0.32282	0
23.1667	1163.23	0.315	0
23.1833	1162.65	0.31464	0
23.2	1162.14	0.32226	0
23.2167	1161.53	0.33614	0
23.2333	1160.97	0.35388	0
23.25	1160.4	0.37074	0
23.2667	1159.86	0.38441	0
23.2833	1159.32	0.39297	0
23.3	1158.74	0.39622	0
23.3167	1158.17	0.39552	0
23.3333	1157.62	0.39378	0
23.35	1157.07	0.39223	0
23.3667	1156.53	0.39131	0
23.3833	1156	0.39423	0
23.4	1155.43	0.40255	0
23.4167	1154.88	0.41639	0
23.4333	1154.34	0.4329	0
23.45	1153.79	0.45011	0
23.4667	1153.24	0.46881	0
23.4833	1152.72	0.48756	0
23.5	1152.17	0.50124	0
23.5167	1151.64	0.5089	0
23.5333	1151.09	0.51248	0
23.55	1150.56	0.51394	0
23.5667	1150.02	0.5136	0
23.5833	1149.47	0.51111	0
23.6	1148.93	0.50912	0
23.6167	1148.4	0.50833	0
23.6333	1147.87	0.50664	0
23.65	1147.33	0.50247	0
23.6667	1146.81	0.49622	0
23.6833	1146.24	0.48854	0
23.7	1145.72	0.48185	0
23.7167	1145.23	0.47591	0
23.7333	1144.71	0.46983	0
23.75	1144.16	0.46195	0
23.7667	1143.62	0.45249	0
23.7833	1143.1	0.44082	0
23.8	1142.58	0.42483	0
23.8167	1142.1	0.40418	0
23.8333	1141.51	0.38405	0
23.85	1141.02	0.36847	0
23.8667	1140.48	0.35868	0
23.8833	1140.48	0.35207	0
23.9	1139.99	0.34859	0
23.9167	1139.44	0.35003	0
23.9333	1138.92	0.35415	0
23.95	1138.4	0.35706	0
23.9667	1137.85	0.3583	0
23.9833	1137.39	0.35815	0
24	1136.84	0.35655	0
24.0167	1136.34	0.35339	0
24.0333	1135.88	0.34935	0
24.05	1135.31	0.34706	0
24.0667	1134.79	0.34781	0
24.0833	1134.27	0.35198	0
24.1	1133.81	0.35901	0
24.1167	1133.28	0.3675	0
24.1333	1132.75	0.37707	0
24.15	1132.25	0.38775	0
24.1667	1131.77	0.39688	0
24.1833	1131.25	0.40299	0
24.2	1130.77	0.40846	0
24.2167	1130.26	0.41564	0
24.2333	1129.72	0.42164	0
24.25	1129.25	0.42358	0
24.2667	1128.72	0.42121	0
24.2833	1128.24	0.41562	0
24.3	1127.74	0.4065	0
24.3167	1127.24	0.39556	0
24.3333	1126.78	0.38396	0
24.35	1126.28	0.3728	0
24.3667	1125.77	0.36301	0
24.3833	1125.24	0.35696	0
24.4	1124.79	0.35411	0
24.4167	1124.25	0.35274	0
24.4333	1123.79	0.35333	0
24.45	1123.32	0.35897	0
24.4667	1122.83	0.36823	0
24.4833	1122.33	0.37809	0
24.5	1121.8	0.38498	0
24.5167	1121.33	0.38681	0
24.5333	1120.82	0.38309	0
24.55	1120.36	0.3744	0
24.5667	1119.87	0.36268	0
24.5833	1119.39	0.35171	0
24.6	1118.86	0.34409	0
24.6167	1118.42	0.34134	0
24.6333	1117.95	0.34153	0
24.65	1117.44	0.34718	0
24.6667	1116.94	0.36467	0
24.6833	1116.48	0.37912	0
24.7	1116.01	0.38173	0
24.7167	1115.53	0.37477	0
24.7333	1115.06	0.36438	0
24.75	1114.58	0.34778	0
24.7667	1114.11	0.32212	0
24.7833	1113.62	0.29422	0
24.8	1113.14	0.28012	0
24.8167	1112.63	0.27361	0
24.8333	1112.18	0.26962	0
24.85	1111.72	0.26933	0
24.8667	1111.25	0.27347	0
24.8833	1110.75	0.28148	0
24.9	1110.31	0.29286	0
24.9167	1109.83	0.30646	0
24.9333	1109.38	0.32039	0
24.95	1108.87	0.33267	0
24.9667	1108.41	0.34324	0
24.9833	1107.96	0.35306	0
25	1107.5	0.36225	0
