# Supplementary material for: A solar tower fuel plant for the thermochemical production of kerosene from H2O and CO2
Source: Joule. 2022 Jul 20;6(7):1606–16. doi: 10.1016/j.joule.2022.06.012 (PMC9332358; doi:10.1016/j.joule.2022.06.012)
Supplement: Data S4. Data for nominal RPC temperature and product gas concentrations (O2, H2, CO, and CO2) versus time for an exemplary redox cycle [file mmc5.xlsx]

## Sheet: Tabelle1
time	RPC temperature (°C)	Concentration O2 (%)	Concentration H2 (%)	Concentration CO (%)	Concentration CO2 (%)
0.01667	841.637	0	0	0	100
0.03333	841.476	0	0	0	100
0.05	841.33	0	0	0	100
0.06667	841.143	0	0	0	100
0.08333	840.971	0	0	0	100
0.1	840.792	0	0	0	100
0.11667	840.584	0	0	0	100
0.13333	840.431	0	0	0	100
0.15	840.285	0	0	0	100
0.16667	840.084	0	0	0	100
0.18333	839.934	0	0	0	100
0.2	839.766	0	0	0	100
0.21667	839.602	0	0	0	100
0.23333	839.423	0	0	0	100
0.25	839.272	0	0	0	100
0.26667	839.068	0	0	0	100
0.28333	838.922	0	0	0	100
0.3	838.757	0	0	0	100
0.31667	838.61	0	0	0	100
0.33333	838.44	0	0	0	100
0.35	838.272	0	0	0	100
0.36667	838.114	0	0	0	100
0.38333	837.942	0	0	0	100
0.4	837.802	0	0	0	100
0.41667	837.646	0	0	0	100
0.43333	837.452	0	0	0	100
0.45	837.345	0	0	0	100
0.46667	837.166	0	0	0	100
0.48333	836.985	0	0	0	100
0.5	836.847	0	0	0	100
0.51667	836.717	0	0	0	100
0.53333	836.556	0	0	0	100
0.55	836.426	0	0	0	100
0.56667	836.218	0	0	0	100
0.58333	836.083	0	0	0	100
0.6	835.956	0	0	0	100
0.61667	835.824	0	0	0	100
0.63333	835.634	0	0	0	100
0.65	835.478	0	0	0	100
0.66667	835.295	0	0	0	100
0.68333	835.158	0	0	0	100
0.7	834.971	0	0	0	100
0.71667	834.883	0	0	0	100
0.73333	834.696	0	0	0	100
0.75	834.568	0	0	0	100
0.76667	834.385	0	0	0	100
0.78333	834.288	0	0	0	100
0.8	834.151	0	0	0	100
0.81667	833.989	0	0	0	100
0.83333	833.85	0	0	0	100
0.85	833.698	0	0	0	100
0.86667	833.556	0	0	0	100
0.88333	833.446	0	0	0	100
0.9	833.239	0	0	0	100
0.91667	833.121	0	0	0	100
0.93333	832.96	0	0	0	100
0.95	832.805	0	0	0	100
0.96667	832.628	0	0	0	100
0.98333	832.535	0	0	0	100
1	832.345	0	0	0	100
1.01667	832.186	0	0	0	100
1.03333	832.023	0	0	0	100
1.05	831.923	0	0	0	100
1.06667	831.749	0	0	0	100
1.08333	831.557	0	0	0	100
1.1	831.472	0	0	0	100
1.11667	831.218	0	0	0	100
1.13333	831.11	0	0	0	100
1.15	830.942	0	0	0	100
1.16667	830.755	0	0	0	100
1.18333	830.62	0	0	0	100
1.2	830.462	0	0	0	100
1.21667	830.249	0	0	0	100
1.23333	830.065	0	0	0	100
1.25	829.957	0	0	0	100
1.26667	829.773	0	0	0	100
1.28333	829.601	0	0	0	100
1.3	829.494	0	0	0	100
1.31667	829.269	0	0	0	100
1.33333	829.125	0	0	0	100
1.35	828.937	0	0	0	100
1.36667	828.809	0	0	0	100
1.38333	828.624	0	0	0	100
1.4	828.457	0	0	0	100
1.41667	828.298	0	0	0	100
1.43333	828.132	0	0	0	100
1.45	827.969	0	0	0	100
1.46667	827.766	0	0	0	100
1.48333	827.617	0	0	0	100
1.5	827.54	0	0	0	100
1.51667	827.336	0	0	0	100
1.53333	827.188	0	0	0	100
1.55	826.973	0	0	0	100
1.56667	826.874	0	0	0	100
1.58333	826.685	0	0	0	100
1.6	826.685	0	0	0	100
1.61667	826.53	0	0	0	100
1.63333	826.412	0	0	0	100
1.65	826.216	0	0	0	100
1.66667	826.068	0	0	0	100
1.68333	825.928	0	0	0	100
1.7	825.762	0	0	0	100
1.71667	825.629	0	0	0	100
1.73333	825.482	0	0	0	100
1.75	825.289	0	0	0	100
1.76667	825.189	0	0	0	100
1.78333	824.983	0	0	0	100
1.8	824.895	0	0	0	100
1.81667	824.691	0	0	0	100
1.83333	824.549	0	0	0	100
1.85	824.413	0	0	0	100
1.86667	824.263	0	0	0	100
1.88333	824.082	0	0	0	100
1.9	823.93	0	0	0	100
1.91667	823.742	0	0	0	100
1.93333	823.675	0	0	0	100
1.95	823.509	0	0	0	100
1.96667	823.358	0	0	0	100
1.98333	823.167	0	0	0	100
2	823.082	0	0	0	100
2.01667	822.859	0	0	0	100
2.03333	822.763	0	0	0	100
2.05	822.599	0	0	0	100
2.06667	822.439	0	0	0	100
2.08333	822.272	0	0	0	100
2.1	822.137	0	0	0	100
2.11667	821.986	0	0	0	100
2.13333	821.836	0	0	0	100
2.15	821.692	0	0	0	100
2.16667	821.555	0	0	0	100
2.18333	821.32	0	0	0	100
2.2	821.034	0	0	0	100
2.21667	820.865	0	0	0	100
2.23333	820.717	0	0	0	100
2.25	820.555	0	0	0	100
2.26667	820.411	0	0	0	100
2.28333	820.278	0	0	0	100
2.3	820.18	0	0	0	100
2.31667	820.021	0	0	0	100
2.33333	819.868	0	0	0	100
2.35	819.77	0	0	0	100
2.36667	819.623	0	0	0	100
2.38333	819.501	0	0	0	100
2.4	819.345	0	0	0	100
2.41667	819.218	0	0	0	100
2.43333	819.042	0	0	0	100
2.45	818.949	0	0	0	100
2.46667	818.739	0	0	0	100
2.48333	818.624	0	0	0	100
2.5	818.521	0	0	0	100
2.51667	818.364	0	0	0	100
2.53333	818.178	0	0	0	100
2.55	818.07	0	0	0	100
2.56667	817.918	0	0	0	100
2.58333	817.769	0	0	0	100
2.6	817.632	0	0	0	100
2.61667	817.458	0	0	0	100
2.63333	817.342	0	0	0	100
2.65	817.217	0	0	0	100
2.66667	817.131	0	0	0	100
2.68333	816.941	0	0	0	100
2.7	816.782	0	0	0	100
2.71667	816.644	0	0	0	100
2.73333	816.449	0	0	0	100
2.75	816.375	0	0	0	100
2.76667	816.175	0	0	0	100
2.78333	816.081	0	0	0	100
2.8	815.965	0	0	0	100
2.81667	815.817	0	0	0	100
2.83333	815.656	0	0	0	100
2.85	815.54	0	0	0	100
2.86667	815.381	0	0	0	100
2.88333	815.276	0	0	0	100
2.9	815.113	0	0	0	100
2.91667	814.988	0	0	0	100
2.93333	814.902	0	0	0	100
2.95	814.742	0	0	0	100
2.96667	814.625	0	0	0	100
2.98333	814.415	0	0	0	100
3	814.335	0	0	0	100
3.01667	814.237	0	0	0	100
3.03333	814.074	0	0	0	100
3.05	813.958	0	0	0	100
3.06667	813.863	0	0	0	100
3.08333	813.72	0	0	0	100
3.1	813.574	0	0	0	100
3.11667	813.487	0	0	0	100
3.13333	813.379	0	0	0	100
3.15	813.253	0	0	0	100
3.16667	813.167	0	0	0	100
3.18333	813.025	0	0	0	100
3.2	812.925	0	0	0	100
3.21667	812.78	0	0	0	100
3.23333	812.724	0	0	0	100
3.25	812.595	0	0	0	100
3.26667	812.5	0	0	0	100
3.28333	812.5	0	0	0	100
3.3	812.433	0	0	0	100
3.31667	812.35	0	0	0	100
3.33333	812.265	0	0	0	100
3.35	812.189	0	0	0	100
3.36667	812.088	0	0	0	100
3.38333	812.076	0	0	0	100
3.4	812.015	0	0	0	100
3.41667	812.015	0	0	0	100
3.43333	811.97	0	0	0	100
3.45	811.955	0	0	0	100
3.46667	811.945	-1.05957	0	0	100
3.48333	811.992	-1.06011	0	0	100
3.5	811.974	-1.06008	0	0	100
3.51667	812.015	-1.0597	0	0	100
3.53333	812.054	-1.06034	0	0	100
3.55	812.076	-1.05362	0	0	100
3.56667	812.217	-1.05385	0	0	100
3.58333	812.292	-1.10472	0	0	100
3.6	812.396	-1.10791	0	0	100
3.61667	812.48	-1.108	0	0	100
3.63333	812.66	-1.06366	0	0	100
3.65	812.76	-1.05055	0	0	100
3.66667	812.952	-1.05124	0	0	100
3.68333	813.131	-1.05733	0	0	100
3.7	813.3	-1.05718	0	0	100
3.71667	813.492	-1.0572	0	0	100
3.73333	813.77	-1.05718	0	0	100
3.75	813.99	-1.05133	0	0	100
3.76667	814.248	-1.05064	0	0	100
3.78333	814.596	-1.05644	0	0	100
3.8	814.853	-1.05662	0	0	100
3.81667	815.215	-1.0558	0	0	100
3.83333	815.544	-1.05695	0	0	100
3.85	815.957	-1.05801	0	0	100
3.86667	816.339	-1.05776	0	0	100
3.88333	816.7	-1.05811	0	0	100
3.9	817.095	-1.05641	0	0	100
3.91667	817.573	-1.01198	0	0	100
3.93333	818.047	-1.01169	0	0	100
3.95	818.503	-1.01399	0	0	100
3.96667	818.955	-1.00756	0	0	100
3.98333	819.478	-1.0063	0	0	100
4	820.054	-1.01177	0	0	100
4.01667	820.564	-1.01156	0	0	100
4.03333	821.163	-0.97427	0	0	100
4.05	821.783	-0.97439	0	0	100
4.06667	822.313	-0.96809	0	0	100
4.08333	822.979	-0.85476	0	0	100
4.1	823.586	-0.84514	0	0	100
4.11667	824.261	-0.84539	0	0	100
4.13333	824.96	-0.83886	0	0	100
4.15	825.658	-0.80268	0	0	100
4.16667	826.323	-0.74573	0	0	100
4.18333	827.058	-0.74626	0	0	100
4.2	827.817	-0.66963	0	0	100
4.21667	828.58	-0.62561	0	0	100
4.23333	829.327	-0.62543	0	0	100
4.25	830.1	-0.53152	0	0	100
4.26667	830.95	-0.52896	0	0	100
4.28333	831.757	-0.46027	0	0	100
4.3	832.598	-0.46034	0	0	100
4.31667	833.431	-0.45406	0	0	100
4.33333	834.302	-0.41033	0	0	100
4.35	835.14	-0.36045	0	0	100
4.36667	836.099	-0.29208	0	0	100
4.38333	836.969	-0.27304	0	0	100
4.4	837.927	-0.23585	0	0	100
4.41667	838.83	-0.23603	0	0	100
4.43333	839.782	-0.10702	0	0	100
4.45	840.73	-0.10084	0	0	100
4.46667	841.731	-0.10075	0	0	100
4.48333	842.691	-0.05114	0	0	100
4.5	843.669	-0.00771	0	0	100
4.51667	844.725	0.06663	0	0	100
4.53333	845.779	0.09763	0	0	100
4.55	846.815	0.1594	0	0	100
4.56667	847.914	0.22733	0	0	100
4.58333	848.917	0.246	0	0	100
4.6	849.987	0.33161	0	0	100
4.61667	851.057	0.39377	0	0	100
4.63333	852.16	0.41177	0	0	100
4.65	853.232	0.45528	0	0	100
4.66667	854.26	0.50387	0	0	100
4.68333	855.404	0.5477	0	0	100
4.7	856.483	0.5899	0	0	100
4.71667	857.607	0.66495	0	0	100
4.73333	858.685	0.71267	0	0	100
4.75	859.782	0.71269	0	0	100
4.76667	860.922	0.75638	0	0	100
4.78333	862.027	0.89224	0	0	100
4.8	863.216	0.92701	0	0	100
4.81667	864.315	0.96401	0	0	100
4.83333	865.551	1.0066	0	0	100
4.85	866.695	1.11645	0	0	100
4.86667	867.792	1.21896	0	0	100
4.88333	869.02	1.26959	0	0	100
4.9	870.176	1.33697	0	0	100
4.91667	871.384	1.34987	0	0	100
4.93333	872.564	1.38816	0	0	100
4.95	873.791	1.4664	0	0	100
4.96667	873.791	1.55715	0	0	100
4.98333	874.994	1.59867	0	0	100
5	876.201	1.64959	0	0	100
5.01667	877.444	1.7276	0	0	100
5.03333	878.665	1.76413	0	0	100
5.05	879.918	1.84638	0	0	100
5.06667	881.165	1.92963	0	0	100
5.08333	882.374	1.97154	0	0	100
5.1	883.624	2.05007	0	0	100
5.11667	884.867	2.10525	0	0	100
5.13333	886.146	2.21656	0	0	100
5.15	887.431	2.28322	0	0	100
5.16667	888.657	2.30006	0	0	100
5.18333	889.941	2.37472	0	0	100
5.2	891.223	2.43383	0	0	100
5.21667	892.446	2.5649	0	0	100
5.23333	893.778	2.59264	0	0	100
5.25	895.059	2.71999	0	0	100
5.26667	896.324	2.75728	0	0	100
5.28333	897.668	2.80253	0	0	100
5.3	898.889	2.926	0	0	100
5.31667	900.217	3.01417	0	0	100
5.33333	901.579	3.04985	0	0	100
5.35	902.856	3.10946	0	0	100
5.36667	904.152	3.20708	0	0	100
5.38333	905.502	3.27759	0	0	100
5.4	906.814	3.48749	0	0	100
5.41667	908.128	3.54659	0	0	100
5.43333	909.455	3.60517	0	0	100
5.45	910.813	3.65524	0	0	100
5.46667	912.114	3.73997	0	0	100
5.48333	913.465	3.85511	0	0	100
5.5	914.792	3.94708	0	0	100
5.51667	916.123	4.01269	0	0	100
5.53333	917.502	4.14918	0	0	100
5.55	918.804	4.18041	0	0	100
5.56667	920.138	4.33181	0	0	100
5.58333	921.478	4.38793	0	0	100
5.6	922.864	4.46795	0	0	100
5.61667	924.176	4.50632	0	0	100
5.63333	925.567	4.57076	0	0	100
5.65	926.871	4.78509	0	0	100
5.66667	928.272	4.85512	0	0	100
5.68333	929.599	4.92559	0	0	100
5.7	930.96	4.98146	0	0	100
5.71667	932.338	5.13011	0	0	100
5.73333	933.67	5.18712	0	0	100
5.75	935.072	5.34197	0	0	100
5.76667	936.45	5.42686	0	0	100
5.78333	937.816	5.49284	0	0	100
5.8	939.159	5.53877	0	0	100
5.81667	940.543	5.6208	0	0	100
5.83333	941.919	5.81415	0	0	100
5.85	943.258	5.92217	0	0	100
5.86667	944.633	6.00944	0	0	100
5.88333	946.035	6.09913	0	0	100
5.9	947.431	6.12389	0	0	100
5.91667	948.752	6.36333	0	0	100
5.93333	950.135	6.45087	0	0	100
5.95	951.511	6.54917	0	0	100
5.96667	952.896	6.65629	0	0	100
5.98333	954.289	6.70602	0	0	100
6	955.624	6.90097	0	0	100
6.01667	957.019	6.93708	0	0	100
6.03333	958.45	7.04601	0	0	100
6.05	959.792	7.12968	0	0	100
6.06667	961.2	7.24285	0	0	100
6.08333	962.541	7.3252	0	0	100
6.1	963.938	7.51257	0	0	100
6.11667	965.282	7.54695	0	0	100
6.13333	966.67	7.65102	0	0	100
6.15	968.058	7.74122	0	0	100
6.16667	969.427	7.84068	0	0	100
6.18333	970.843	7.98117	0	0	100
6.2	972.185	8.07978	0	0	100
6.21667	973.598	8.18243	0	0	100
6.23333	974.974	8.2739	0	0	100
6.25	976.346	8.33197	0	0	100
6.26667	977.72	8.49248	0	0	100
6.28333	979.113	8.61273	0	0	100
6.3	980.497	8.67141	0	0	100
6.31667	981.904	8.78891	0	0	100
6.33333	983.266	8.85291	0	0	100
6.35	984.629	9.05611	0	0	100
6.36667	985.985	9.12684	0	0	100
6.38333	987.359	9.21766	0	0	100
6.4	988.707	9.26317	0	0	100
6.41667	990.126	9.40788	0	0	100
6.43333	991.508	9.50113	0	0	100
6.45	992.864	9.67923	0	0	100
6.46667	994.214	9.80359	0	0	100
6.48333	995.601	9.9046	0	0	100
6.5	996.975	9.9564	0	0	100
6.51667	998.4	10.0756	0	0	100
6.53333	999.72	10.3179	0	0	100
6.55	1001.1	10.3751	0	0	100
6.56667	1002.45	10.4637	0	0	100
6.58333	1003.82	10.5858	0	0	100
6.6	1005.19	10.6806	0	0	100
6.61667	1006.62	10.8222	0	0	100
6.63333	1007.96	10.9632	0	0	100
6.65	1007.96	11.0294	0	0	100
6.66667	1009.31	11.1509	0	0	100
6.68333	1010.69	11.2276	0	0	100
6.7	1012.05	11.3983	0	0	100
6.71667	1013.42	11.5421	0	0	100
6.73333	1014.78	11.6495	0	0	100
6.75	1016.15	11.7368	0	0	100
6.76667	1017.48	11.8212	0	0	100
6.78333	1018.83	11.9127	0	0	100
6.8	1020.16	12.1713	0	0	100
6.81667	1021.58	12.2857	0	0	100
6.83333	1022.86	12.3488	0	0	100
6.85	1024.25	12.4807	0	0	100
6.86667	1025.6	12.553	0	0	100
6.88333	1026.97	12.7782	0	0	100
6.9	1028.35	12.8516	0	0	100
6.91667	1029.66	12.9436	0	0	100
6.93333	1031.01	13.0288	0	0	100
6.95	1032.34	13.1847	0	0	100
6.96667	1033.68	13.3751	0	0	100
6.98333	1034.98	13.4916	0	0	100
7	1036.33	13.6519	0	0	100
7.01667	1037.65	13.769	0	0	100
7.03333	1039	13.8726	0	0	100
7.05	1040.32	14.1287	0	0	100
7.06667	1041.64	14.2185	0	0	100
7.08333	1042.95	14.3184	0	0	100
7.1	1044.3	14.4322	0	0	100
7.11667	1045.62	14.5216	0	0	100
7.13333	1046.92	14.6829	0	0	100
7.15	1048.26	14.9454	0	0	100
7.16667	1049.55	15.0491	0	0	100
7.18333	1050.85	15.1104	0	0	100
7.2	1052.14	15.2624	0	0	100
7.21667	1053.49	15.3793	0	0	100
7.23333	1054.77	15.6199	0	0	100
7.25	1056.1	15.7761	0	0	100
7.26667	1057.37	15.9352	0	0	100
7.28333	1058.68	16.0525	0	0	100
7.3	1059.98	16.1888	0	0	100
7.31667	1061.28	16.4032	0	0	100
7.33333	1062.53	16.5685	0	0	100
7.35	1063.84	16.7076	0	0	100
7.36667	1065.17	16.844	0	0	100
7.38333	1066.43	16.9656	0	0	100
7.4	1067.69	17.2	0	0	100
7.41667	1068.95	17.3124	0	0	100
7.43333	1070.26	17.3882	0	0	100
7.45	1071.59	17.5852	0	0	100
7.46667	1072.85	17.6606	0	0	100
7.48333	1074.13	17.8245	0	0	100
7.5	1075.41	18.0369	0	0	100
7.51667	1076.69	18.1392	0	0	100
7.53333	1077.97	18.2748	0	0	100
7.55	1079.24	18.3808	0	0	100
7.56667	1080.56	18.5049	0	0	100
7.58333	1081.78	18.7851	0	0	100
7.6	1083.1	18.8642	0	0	100
7.61667	1084.34	19.0493	0	0	100
7.63333	1085.64	19.1823	0	0	100
7.65	1086.89	19.2972	0	0	100
7.66667	1088.19	19.5127	0	0	100
7.68333	1089.46	19.7001	0	0	100
7.7	1090.71	19.7985	0	0	100
7.71667	1091.95	19.9241	0	0	100
7.73333	1093.25	20.099	0	0	100
7.75	1094.49	20.3459	0	0	100
7.76667	1095.79	20.4419	0	0	100
7.78333	1097.06	20.5455	0	0	100
7.8	1098.3	20.7097	0	0	100
7.81667	1099.59	20.8018	0	0	100
7.83333	1100.83	20.9656	0	0	100
7.85	1102.06	21.1905	0	0	100
7.86667	1103.31	21.3361	0	0	100
7.88333	1104.6	21.4744	0	0	100
7.9	1105.9	21.5896	0	0	100
7.91667	1107.11	21.7375	0	0	100
7.93333	1108.35	21.9915	0	0	100
7.95	1109.64	22.0722	0	0	100
7.96667	1110.87	22.2498	0	0	100
7.98333	1112.18	22.3412	0	0	100
8	1113.34	22.408	0	0	100
8.01667	1114.61	22.69	0	0	100
8.03333	1115.8	22.828	0	0	100
8.05	1117.07	22.9621	0	0	100
8.06667	1118.28	23.0765	0	0	100
8.08333	1119.54	23.1998	0	0	100
8.1	1120.75	23.4764	0	0	100
8.11667	1121.93	23.5592	0	0	100
8.13333	1123.18	23.6654	0	0	100
8.15	1124.4	23.8387	0	0	100
8.16667	1125.61	23.8878	0	0	100
8.18333	1126.79	24.0008	0	0	100
8.2	1127.97	24.2691	0	0	100
8.21667	1129.16	24.4197	0	0	100
8.23333	1130.35	24.482	0	0	100
8.25	1131.51	24.6024	0	0	100
8.26667	1132.71	24.7772	0	0	100
8.28333	1133.85	25.0235	0	0	100
8.3	1135.07	25.1394	0	0	100
8.31667	1136.25	25.2819	0	0	100
8.33333	1136.25	25.4419	0	0	100
8.35	1137.4	25.5604	0	0	100
8.36667	1138.65	25.8002	0	0	100
8.38333	1139.73	25.9144	0	0	100
8.4	1140.94	26.0497	0	0	100
8.41667	1142.09	26.1631	0	0	100
8.43333	1143.24	26.3539	0	0	100
8.45	1144.42	26.5568	0	0	100
8.46667	1145.59	26.7181	0	0	100
8.48333	1146.74	26.8633	0	0	100
8.5	1147.91	27.012	0	0	100
8.51667	1149.08	27.1245	0	0	100
8.53333	1150.24	27.2061	0	0	100
8.55	1151.37	27.4681	0	0	100
8.56667	1152.5	27.6369	0	0	100
8.58333	1153.64	27.7003	0	0	100
8.6	1154.8	27.8331	0	0	100
8.61667	1155.93	27.9857	0	0	100
8.63333	1157.05	28.2424	0	0	100
8.65	1158.21	28.3422	0	0	100
8.66667	1159.33	28.4344	0	0	100
8.68333	1160.44	28.58	0	0	100
8.7	1161.6	28.6851	0	0	100
8.71667	1162.7	28.9364	0	0	100
8.73333	1163.84	29.0526	0	0	100
8.75	1164.94	29.1835	0	0	100
8.76667	1166.08	29.2848	0	0	100
8.78333	1167.19	29.4397	0	0	100
8.8	1168.33	29.601	0	0	100
8.81667	1169.39	29.7627	0	0	100
8.83333	1170.53	29.8548	0	0	100
8.85	1171.6	29.9935	0	0	100
8.86667	1172.7	30.0989	0	0	100
8.88333	1173.82	30.2007	0	0	100
8.9	1174.89	30.4552	0	0	100
8.91667	1176.01	30.5788	0	0	100
8.93333	1177.1	30.6842	0	0	100
8.95	1178.16	30.7674	0	0	100
8.96667	1179.27	30.8954	0	0	100
8.98333	1180.32	31.0821	0	0	100
9	1181.41	31.1994	0	0	100
9.01667	1182.49	31.2864	0	0	100
9.03333	1183.58	31.4359	0	0	100
9.05	1184.62	31.5215	0	0	100
9.06667	1185.66	31.7341	0	0	100
9.08333	1186.76	31.8096	0	0	100
9.1	1187.81	31.9669	0	0	100
9.11667	1188.89	32.0523	0	0	100
9.13333	1189.93	32.1864	0	0	100
9.15	1191	32.3632	0	0	100
9.16667	1192.04	32.5143	0	0	100
9.18333	1193.04	32.587	0	0	100
9.2	1194.07	32.6982	0	0	100
9.21667	1195.18	32.7946	0	0	100
9.23333	1196.14	32.9269	0	0	100
9.25	1197.23	33.1555	0	0	100
9.26667	1198.22	33.2083	0	0	100
9.28333	1199.25	33.3585	0	0	100
9.3	1200.28	33.4381	0	0	100
9.31667	1201.3	33.5739	0	0	100
9.33333	1202.32	33.756	0	0	100
9.35	1203.35	33.8942	0	0	100
9.36667	1204.36	33.9695	0	0	100
9.38333	1205.3	34.1226	0	0	100
9.4	1206.36	34.1981	0	0	100
9.41667	1207.34	34.4703	0	0	100
9.43333	1208.3	34.5574	0	0	100
9.45	1209.29	34.6756	0	0	100
9.46667	1210.31	34.7792	0	0	100
9.48333	1211.29	34.8862	0	0	100
9.5	1212.29	35.0702	0	0	100
9.51667	1213.3	35.1844	0	0	100
9.53333	1214.27	35.3074	0	0	100
9.55	1215.26	35.3892	0	0	100
9.56667	1216.2	35.5025	0	0	100
9.58333	1217.18	35.5787	0	0	100
9.6	1218.16	35.812	0	0	100
9.61667	1219.17	35.8882	0	0	100
9.63333	1220.12	36.0027	0	0	100
9.65	1221.1	36.0718	0	0	100
9.66667	1222.02	36.2239	0	0	100
9.68333	1222.99	36.4368	0	0	100
9.7	1223.98	36.5599	0	0	100
9.71667	1224.94	36.6471	0	0	100
9.73333	1225.91	36.7317	0	0	100
9.75	1226.81	36.888	0	0	100
9.76667	1227.8	37.1051	0	0	100
9.78333	1228.75	37.1848	0	0	100
9.8	1229.66	37.3078	0	0	100
9.81667	1230.6	37.366	0	0	100
9.83333	1231.53	37.5113	0	0	100
9.85	1232.5	37.7287	0	0	100
9.86667	1233.45	37.821	0	0	100
9.88333	1234.34	37.9646	0	0	100
9.9	1235.28	38.0417	0	0	100
9.91667	1236.21	38.1492	0	0	100
9.93333	1237.1	38.2334	0	0	100
9.95	1238.08	38.4465	0	0	100
9.96667	1239	38.4887	0	0	100
9.98333	1239.92	38.6376	0	0	100
10	1240.81	38.7249	0	0	100
10.0167	1240.81	38.8	0	0	100
10.0333	1241.73	38.9876	0	0	100
10.05	1242.65	39.1117	0	0	100
10.0667	1243.58	39.1526	0	0	100
10.0833	1244.43	39.2621	0	0	100
10.1	1245.36	39.365	0	0	100
10.1167	1246.26	39.5544	0	0	100
10.1333	1247.17	39.621	0	0	100
10.15	1248.09	39.6874	0	0	100
10.1667	1248.94	39.7968	0	0	100
10.1833	1249.85	39.8648	0	0	100
10.2	1250.73	40.0337	0	0	100
10.2167	1251.63	40.0948	0	0	100
10.2333	1252.53	40.1835	0	0	100
10.25	1253.38	40.258	0	0	100
10.2667	1254.3	40.3344	0	0	100
10.2833	1255.18	40.3835	0	0	100
10.3	1256.02	40.5473	0	0	100
10.3167	1256.91	40.6083	0	0	100
10.3333	1257.8	40.639	0	0	100
10.35	1258.66	40.7356	0	0	100
10.3667	1259.52	40.7838	0	0	100
10.3833	1260.38	40.9079	0	0	100
10.4	1261.25	40.998	0	0	100
10.4167	1262.11	41.062	0	0	100
10.4333	1262.97	41.1197	0	0	100
10.45	1263.85	41.1958	0	0	100
10.4667	1264.71	41.3502	0	0	100
10.4833	1265.55	41.4084	0	0	100
10.5	1266.4	41.4715	0	0	100
10.5167	1267.26	41.5682	0	0	100
10.5333	1268.09	41.6288	0	0	100
10.55	1268.96	41.7322	0	0	100
10.5667	1269.8	41.8327	0	0	100
10.5833	1270.62	41.9195	0	0	100
10.6	1271.45	41.9659	0	0	100
10.6167	1272.31	42.0249	0	0	100
10.6333	1273.17	42.1143	0	0	100
10.65	1273.94	42.2631	0	0	100
10.6667	1274.82	42.3264	0	0	100
10.6833	1275.62	42.3794	0	0	100
10.7	1276.46	42.4529	0	0	100
10.7167	1277.27	42.4979	0	0	100
10.7333	1278.12	42.6656	0	0	100
10.75	1278.93	42.7455	0	0	100
10.7667	1279.76	42.8125	0	0	100
10.7833	1280.54	42.866	0	0	100
10.8	1281.39	42.9357	0	0	100
10.8167	1282.2	43.0577	0	0	100
10.8333	1282.97	43.1377	0	0	100
10.85	1283.82	43.1861	0	0	100
10.8667	1284.59	43.291	0	0	100
10.8833	1285.42	43.3388	0	0	100
10.9	1286.2	43.4415	0	0	100
10.9167	1287.01	43.5018	0	0	100
10.9333	1287.82	43.6052	0	0	100
10.95	1288.59	43.6379	0	0	100
10.9667	1289.41	43.6901	0	0	100
10.9833	1290.2	43.7557	0	0	100
11	1291	43.8495	0	0	100
11.0167	1291.75	43.8831	0	0	100
11.0333	1292.58	43.8638	0	0	100
11.05	1293.34	43.9947	0	0	100
11.0667	1294.17	44.0292	0	0	100
11.0833	1294.91	44.1236	0	0	100
11.1	1295.7	44.1831	0	0	100
11.1167	1296.47	44.2647	0	0	100
11.1333	1297.24	44.3006	0	0	100
11.15	1298.03	44.3348	0	0	100
11.1667	1298.81	44.3819	0	0	100
11.1833	1299.54	44.45	0	0	100
11.2	1300.31	44.5102	0	0	100
11.2167	1301.07	44.5822	0	0	100
11.2333	1301.84	44.601	0	0	100
11.25	1302.64	44.6988	0	0	100
11.2667	1303.39	44.7193	0	0	100
11.2833	1304.08	44.7741	0	0	100
11.3	1304.86	44.8053	0	0	100
11.3167	1305.63	44.8494	0	0	100
11.3333	1306.41	44.8927	0	0	100
11.35	1307.13	44.9809	0	0	100
11.3667	1307.89	45.0221	0	0	100
11.3833	1308.61	45.0418	0	0	100
11.4	1309.38	45.098	0	0	100
11.4167	1310.09	45.1266	0	0	100
11.4333	1310.85	45.1898	0	0	100
11.45	1311.6	45.2464	0	0	100
11.4667	1312.32	45.2964	0	0	100
11.4833	1313.01	45.3205	0	0	100
11.5	1313.81	45.3353	0	0	100
11.5167	1314.54	45.4367	0	0	100
11.5333	1315.25	45.4916	0	0	100
11.55	1315.99	45.5099	0	0	100
11.5667	1316.74	45.5764	0	0	100
11.5833	1317.43	45.6104	0	0	100
11.6	1318.17	45.6936	0	0	100
11.6167	1318.9	45.7129	0	0	100
11.6333	1319.59	45.7186	0	0	100
11.65	1320.32	45.7815	0	0	100
11.6667	1321.06	45.8254	0	0	100
11.6833	1321.72	45.8922	0	0	100
11.7	1321.72	45.9598	0	0	100
11.7167	1322.45	46.0082	0	0	100
11.7333	1323.19	46.0331	0	0	100
11.75	1323.88	46.0699	0	0	100
11.7667	1324.61	46.102	0	0	100
11.7833	1325.27	46.1758	0	0	100
11.8	1325.99	46.2418	0	0	100
11.8167	1326.69	46.2761	0	0	100
11.8333	1327.4	46.2863	0	0	100
11.85	1328.07	46.3346	0	0	100
11.8667	1328.79	46.4299	0	0	100
11.8833	1329.46	46.4898	0	0	100
11.9	1330.14	46.5312	0	0	100
11.9167	1330.84	46.591	0	0	100
11.9333	1331.55	46.6389	0	0	100
11.95	1332.24	46.7513	0	0	100
11.9667	1332.93	46.7905	0	0	100
11.9833	1333.64	46.8432	0	0	100
12	1334.32	46.9088	0	0	100
12.0167	1334.98	46.9664	0	0	100
12.0333	1335.65	47.0427	0	0	100
12.05	1336.32	47.1326	0	0	100
12.0667	1337.01	47.2007	0	0	100
12.0833	1337.69	47.2411	0	0	100
12.1	1338.36	47.318	0	0	100
12.1167	1339.08	47.3493	0	0	100
12.1333	1339.68	47.4785	0	0	100
12.15	1340.4	47.5411	0	0	100
12.1667	1341.05	47.584	0	0	100
12.1833	1341.73	47.6302	0	0	100
12.2	1342.39	47.6561	0	0	100
12.2167	1343.06	47.7783	0	0	100
12.2333	1343.74	47.804	0	0	100
12.25	1344.39	47.8498	0	0	100
12.2667	1345.04	47.8787	0	0	100
12.2833	1345.7	47.9336	0	0	100
12.3	1346.37	47.99	0	0	100
12.3167	1347.03	48.0722	0	0	100
12.3333	1347.68	48.1027	0	0	100
12.35	1348.35	48.1348	0	0	100
12.3667	1348.97	48.1424	0	0	100
12.3833	1349.64	48.2112	0	0	100
12.4	1350.24	48.248	0	0	100
12.4167	1350.94	48.2697	0	0	100
12.4333	1351.59	48.3033	0	0	100
12.45	1352.24	48.346	0	0	100
12.4667	1352.92	48.38	0	0	100
12.4833	1353.55	48.4557	0	0	100
12.5	1354.16	48.5009	0	0	100
12.5167	1354.8	48.5117	0	0	100
12.5333	1355.45	48.5392	0	0	100
12.55	1356.09	48.5732	0	0	100
12.5667	1356.71	48.651	0	0	100
12.5833	1357.37	48.6858	0	0	100
12.6	1358	48.7105	0	0	100
12.6167	1358.64	48.741	0	0	100
12.6333	1359.27	48.7753	0	0	100
12.65	1359.87	48.8295	0	0	100
12.6667	1360.53	48.8457	0	0	100
12.6833	1361.21	48.8925	0	0	100
12.7	1361.78	48.954	0	0	100
12.7167	1362.43	48.9714	0	0	100
12.7333	1362.99	49.0096	0	0	100
12.75	1363.65	49.0817	0	0	100
12.7667	1364.33	49.0978	0	0	100
12.7833	1364.9	49.1504	0	0	100
12.8	1365.55	49.1748	0	0	100
12.8167	1366.13	49.2138	0	0	100
12.8333	1366.76	49.2892	0	0	100
12.85	1367.39	49.3103	0	0	100
12.8667	1367.97	49.3195	0	0	100
12.8833	1368.59	49.3482	0	0	100
12.9	1369.24	49.3574	0	0	100
12.9167	1369.81	49.436	0	0	100
12.9333	1370.46	49.4547	0	0	100
12.95	1371.08	49.4805	0	0	100
12.9667	1371.66	49.5057	0	0	100
12.9833	1372.31	49.5228	0	0	100
13	1372.86	49.5583	0	0	100
13.0167	1373.52	49.5807	0	0	100
13.0333	1374.1	49.6025	0	0	100
13.05	1374.73	49.6216	0	0	100
13.0667	1375.28	49.6398	0	0	100
13.0833	1375.89	49.662	0	0	100
13.1	1376.49	49.684	0	0	100
13.1167	1377.06	49.7014	0	0	100
13.1333	1377.7	49.7286	0	0	100
13.15	1378.29	49.7377	0	0	100
13.1667	1378.87	49.7526	0	0	100
13.1833	1379.49	49.783	0	0	100
13.2	1380.07	49.8027	0	0	100
13.2167	1380.65	49.8101	0	0	100
13.2333	1381.25	49.816	0	0	100
13.25	1381.84	49.8837	0	0	100
13.2667	1382.41	49.8884	0	0	100
13.2833	1382.99	49.8913	0	0	100
13.3	1383.59	49.8956	0	0	100
13.3167	1384.17	49.9005	0	0	100
13.3333	1384.76	49.8974	0	0	100
13.35	1385.31	49.9224	0	0	100
13.3667	1385.93	49.9502	0	0	100
13.3833	1385.93	49.9689	0	0	100
13.4	1386.5	49.9713	0	0	100
13.4167	1387.06	50.0022	0	0	100
13.4333	1387.65	50.0381	0	0	100
13.45	1388.23	50.0815	0	0	100
13.4667	1388.79	50.0959	0	0	100
13.4833	1389.34	50.1225	0	0	100
13.5	1389.95	50.138	0	0	100
13.5167	1390.51	50.1696	0	0	100
13.5333	1391.07	50.2078	0	0	100
13.55	1391.64	50.2551	0	0	100
13.5667	1392.21	50.2539	0	0	100
13.5833	1392.76	50.3129	0	0	100
13.6	1393.3	50.3113	0	0	100
13.6167	1393.88	50.3702	0	0	100
13.6333	1394.46	50.3852	0	0	100
13.65	1394.99	50.4162	0	0	100
13.6667	1395.54	50.4645	0	0	100
13.6833	1396.11	50.474	0	0	100
13.7	1396.7	50.5188	0	0	100
13.7167	1397.2	50.5484	0	0	100
13.7333	1397.78	50.5631	0	0	100
13.75	1398.33	50.5873	0	0	100
13.7667	1398.86	50.6066	0	0	100
13.7833	1399.43	50.655	0	0	100
13.8	1399.97	50.6841	0	0	100
13.8167	1400.52	50.7	0	0	100
13.8333	1401.09	50.7552	0	0	100
13.85	1401.62	50.7424	0	0	100
13.8667	1402.11	50.7573	0	0	100
13.8833	1402.7	50.7804	0	0	100
13.9	1403.22	50.7992	0	0	100
13.9167	1403.76	50.8017	0	0	100
13.9333	1404.28	50.7967	0	0	100
13.95	1404.8	50.8281	0	0	100
13.9667	1405.36	50.8591	0	0	100
13.9833	1405.92	50.8656	0	0	100
14	1406.42	50.8814	0	0	100
14.0167	1406.95	50.895	0	0	100
14.0333	1407.5	50.9086	0	0	100
14.05	1408.03	50.954	0	0	100
14.0667	1408.53	50.9631	0	0	100
14.0833	1409.05	50.9811	0	0	100
14.1	1409.6	50.9871	0	0	100
14.1167	1410.11	51.0091	0	0	100
14.1333	1410.6	51.0319	0	0	100
14.15	1411.14	51.0594	0	0	100
14.1667	1411.64	51.0778	0	0	100
14.1833	1412.19	51.0832	0	0	100
14.2	1412.71	51.0969	0	0	100
14.2167	1413.22	51.1161	0	0	100
14.2333	1413.74	51.1589	0	0	100
14.25	1414.27	51.1711	0	0	100
14.2667	1414.76	51.1746	0	0	100
14.2833	1415.28	51.1916	0	0	100
14.3	1415.78	51.1826	0	0	100
14.3167	1416.29	51.2304	0	0	100
14.3333	1416.82	51.2608	0	0	100
14.35	1417.33	51.2664	0	0	100
14.3667	1417.85	51.2843	0	0	100
14.3833	1418.35	51.2929	0	0	100
14.4	1418.84	51.3047	0	0	100
14.4167	1419.37	51.3097	0	0	100
14.4333	1419.85	51.3301	0	0	100
14.45	1420.36	51.3364	0	0	100
14.4667	1420.88	51.3349	0	0	100
14.4833	1421.34	51.3564	0	0	100
14.5	1421.89	51.3644	0	0	100
14.5167	1422.39	51.3655	0	0	100
14.5333	1422.9	51.3763	0	0	100
14.55	1423.35	51.377	0	0	100
14.5667	1423.91	51.3814	0	0	100
14.5833	1424.34	51.4027	0	0	100
14.6	1424.86	51.4108	0	0	100
14.6167	1425.38	51.4232	0	0	100
14.6333	1425.83	51.4308	0	0	100
14.65	1426.32	51.4332	0	0	100
14.6667	1426.8	51.4563	0	0	100
14.6833	1427.3	51.4584	0	0	100
14.7	1427.8	51.4715	0	0	100
14.7167	1428.3	51.4949	0	0	100
14.7333	1428.8	51.51	0	0	100
14.75	1429.31	51.5306	0	0	100
14.7667	1429.77	51.5361	0	0	100
14.7833	1430.25	51.5466	0	0	100
14.8	1430.74	51.5447	0	0	100
14.8167	1431.2	51.5388	0	0	100
14.8333	1431.69	51.5569	0	0	100
14.85	1432.21	51.5665	0	0	100
14.8667	1432.62	51.5856	0	0	100
14.8833	1433.11	51.5912	0	0	100
14.9	1433.62	51.5867	0	0	100
14.9167	1434.08	51.5923	0	0	100
14.9333	1434.54	51.6139	0	0	100
14.95	1435.02	51.6403	0	0	100
14.9667	1435.52	51.6215	0	0	100
14.9833	1435.95	51.6382	0	0	100
15	1436.46	51.6871	0	0	100
15.0167	1436.92	51.6814	0	0	100
15.0333	1437.41	51.655	0	0	100
15.05	1437.88	51.6485	0	0	100
15.0667	1437.88	51.7158	0	0	100
15.0833	1438.38	51.7084	0	0	100
15.1	1438.82	51.7298	0	0	100
15.1167	1439.26	51.7409	0	0	100
15.1333	1439.73	51.7338	0	0	100
15.15	1440.17	51.7316	0	0	100
15.1667	1440.65	51.7416	0	0	100
15.1833	1441.1	51.7585	0	0	100
15.2	1441.57	51.7637	0	0	100
15.2167	1442.06	51.771	0	0	100
15.2333	1442.5	51.7737	0	0	100
15.25	1443	51.8064	0	0	100
15.2667	1443.42	51.7642	0	0	100
15.2833	1443.89	51.7983	0	0	100
15.3	1444.36	51.7977	0	0	100
15.3167	1444.78	51.8093	0	0	100
15.3333	1445.26	51.8143	0	0	100
15.35	1445.64	51.7894	0	0	100
15.3667	1445.96	51.7302	0	0	100
15.3833	1446.22	51.6549	0	0	100
15.4	1446.38	51.6118	0	0	100
15.4167	1446.57	51.4956	0	0	100
15.4333	1446.65	51.4026	0	0	100
15.45	1446.79	51.1002	0	0	100
15.4667	1446.79	50.9015	0	0	100
15.4833	1446.85	50.656	0	0	100
15.5	1446.82	50.3749	0	0	100
15.5167	1446.86	50.112	0	0	100
15.5333	1446.85	0	0	0	100
15.55	1446.76	0	0	0	100
15.5667	1446.71	0	0	0	100
15.5833	1446.69	0	0	0	100
15.6	1446.58	0	0	0	100
15.6167	1446.46	0	0	0	100
15.6333	1446.39	0	0	0	100
15.65	1446.25	0	0	0	100
15.6667	1446.11	0	0	0	100
15.6833	1445.93	0	0	0	100
15.7	1445.78	0	0	0	100
15.7167	1445.59	0	0	0	100
15.7333	1445.4	0	0	0	100
15.75	1445.2	0	0	0	100
15.7667	1444.98	0	0	0	100
15.7833	1444.73	0	0	0	100
15.8	1444.43	0	0	0	100
15.8167	1444.21	0	0	0	100
15.8333	1443.89	0	0	0	100
15.85	1443.62	0	0	0	100
15.8667	1443.36	0	0	0	100
15.8833	1443.02	0	0	0	100
15.9	1442.71	0	0	0	100
15.9167	1442.34	0	0	0	100
15.9333	1442.02	0	0	0	100
15.95	1441.64	0	0	0	100
15.9667	1441.29	0	0	0	100
15.9833	1440.94	0	0	0	100
16	1440.56	0	0	0	100
16.0167	1440.17	0	0	0	100
16.0333	1439.76	0	0	0	100
16.05	1439.38	0	0	0	100
16.0667	1438.95	0	0	0	100
16.0833	1438.51	0	0	0	100
16.1	1438.14	0	0	0	100
16.1167	1437.68	0	0	0	100
16.1333	1437.25	0	0	0	100
16.15	1436.81	0	0	0	100
16.1667	1436.34	0	0	0	100
16.1833	1435.89	0	0	0	100
16.2	1435.42	0	0	0	100
16.2167	1434.93	0	0	0	100
16.2333	1434.44	0	0	0	100
16.25	1433.97	0	0	0	100
16.2667	1433.5	0	0	0	100
16.2833	1433.03	0	0	0	100
16.3	1432.47	0	0	0	100
16.3167	1431.97	0	0	0	100
16.3333	1431.48	0	0	0	100
16.35	1430.89	0	0	0	100
16.3667	1430.36	0	0	0	100
16.3833	1429.84	0	0	0	100
16.4	1429.32	0	0	0	100
16.4167	1428.75	0	0	0	100
16.4333	1428.19	0	0	0	100
16.45	1427.63	0	0	0	100
16.4667	1427.07	0	0	0	100
16.4833	1426.47	0	0	0	100
16.5	1425.88	0	0	0	100
16.5167	1425.3	0	0	0	100
16.5333	1424.7	0	0	0	100
16.55	1424.12	0	0	0	100
16.5667	1423.55	0	0	0	100
16.5833	1422.96	0	0	0	100
16.6	1422.31	0	0	0	100
16.6167	1421.73	0	0	0	100
16.6333	1421.16	0	0	0	100
16.65	1420.51	0	0	0	100
16.6667	1419.89	0	0	0	100
16.6833	1419.33	0	0	0	100
16.7	1418.7	0	0	0	100
16.7167	1418.08	0	0	0	100
16.7333	1417.45	0	0	0	100
16.75	1417.45	0	0	0	100
16.7667	1416.85	0	0	0	100
16.7833	1416.25	0	0	0	100
16.8	1415.65	0	0	0	100
16.8167	1415.03	0	0	0	100
16.8333	1414.37	0	0	0	100
16.85	1413.77	0	0	0	100
16.8667	1413.17	0	0	0	100
16.8833	1412.52	0	0	0	100
16.9	1411.88	0	0	0	100
16.9167	1411.27	0	0	0	100
16.9333	1410.65	0	0	0	100
16.95	1410.01	0	0	0	100
16.9667	1409.42	0	0	0	100
16.9833	1408.73	0	0	0	100
17	1408.09	0	0	0	100
17.0167	1407.52	0	0	0	100
17.0333	1406.84	0	0	0	100
17.05	1406.22	0	0	0	100
17.0667	1405.55	0	0	0	100
17.0833	1404.92	0	0	0	100
17.1	1404.28	0	0	0	100
17.1167	1403.67	0	0	0	100
17.1333	1402.99	0	0	0	100
17.15	1402.35	0	0	0	100
17.1667	1401.74	0	0	0	100
17.1833	1401.08	0	0	0	100
17.2	1400.44	0	0	0	100
17.2167	1399.79	0	0	0	100
17.2333	1399.13	0	0	0	100
17.25	1398.5	0	0	0	100
17.2667	1397.84	0	0	0	100
17.2833	1397.18	0	0	0	100
17.3	1396.56	0	0	0	100
17.3167	1395.94	0	0	0	100
17.3333	1395.27	0	0	0	100
17.35	1394.65	0	0	0	100
17.3667	1394.05	0	0	0	100
17.3833	1393.59	0	0	0	100
17.4	1393.17	0	0	0	100
17.4167	1392.66	0	0	0	100
17.4333	1392.18	0	0	0	100
17.45	1391.71	0	0	0	100
17.4667	1391.19	0	0	0	100
17.4833	1390.62	0	0	0	100
17.5	1390.07	0	0	0	100
17.5167	1390.08	0	0	0	100
17.5333	1390.5	0	0	0	100
17.55	1390.61	0	0	0	100
17.5667	1390.41	0	0	0	100
17.5833	1390.15	0	0	0	100
17.6	1389.75	0	0	0	100
17.6167	1389.25	0	0	0	100
17.6333	1388.71	0	0	0	100
17.65	1388.14	0	0	0	100
17.6667	1387.51	0	0	0	100
17.6833	1386.86	0	0	0	100
17.7	1386.18	0	0	0	100
17.7167	1385.51	0	0	0	100
17.7333	1384.83	0	0	0	100
17.75	1384.17	0	0	0	100
17.7667	1383.44	0	0	0	100
17.7833	1382.73	0	0	0	100
17.8	1382.03	0	0	0	100
17.8167	1381.29	0	0	0	100
17.8333	1380.57	0	0	0	100
17.85	1379.82	0	0	0	100
17.8667	1379.11	0	0	0	100
17.8833	1378.33	0	0	0	100
17.9	1377.64	0	0	0	100
17.9167	1376.89	0	0	0	100
17.9333	1376.16	0	0	0	100
17.95	1375.43	0	0	0	100
17.9667	1374.7	0	0	0	100
17.9833	1373.95	0	0	0	100
18	1373.24	0	0	0	100
18.0167	1372.51	0	0	0	100
18.0333	1371.72	0	0	0	100
18.05	1371.03	0	0	0	100
18.0667	1370.31	0	0	0	100
18.0833	1369.56	0	0	0	100
18.1	1368.86	0	0	0	100
18.1167	1368.12	0	0	0	100
18.1333	1367.42	0	0	0	100
18.15	1366.67	0	0	0	100
18.1667	1365.97	0	0	0	100
18.1833	1365.27	0	0	0	100
18.2	1364.51	0	0	0	100
18.2167	1363.8	0	0	0	100
18.2333	1363.12	0	0	0	100
18.25	1362.41	0	0	0	100
18.2667	1361.66	0	0	0	100
18.2833	1360.96	0	0	0	100
18.3	1360.24	0	0	0	100
18.3167	1359.52	0	0	0	100
18.3333	1358.79	0	0	0	100
18.35	1358.12	0	0	0	100
18.3667	1357.39	0	0	0	100
18.3833	1356.66	0	0	0	100
18.4	1355.97	0	0	0	100
18.4167	1355.28	0	0	0	100
18.4333	1355.28	0	0	0	100
18.45	1354.55	0	0	0	100
18.4667	1353.85	0	0	0	100
18.4833	1353.11	0	0	0	100
18.5	1352.43	0	0	0	100
18.5167	1351.7	0	0	0	100
18.5333	1350.98	0	0	0	100
18.55	1350.32	0	0	0	100
18.5667	1349.59	0	0	0	100
18.5833	1348.89	0	0	0	100
18.6	1348.17	0	0	0	100
18.6167	1347.49	0	0	0	100
18.6333	1346.77	0	0	0	100
18.65	1346.05	0	0	0	100
18.6667	1345.39	0	0	0	100
18.6833	1344.66	0	0	0	100
18.7	1343.93	0	0	0	100
18.7167	1343.26	0	0	0	100
18.7333	1342.58	0	0	0	100
18.75	1341.87	0	0	0	100
18.7667	1341.18	0	0	0	100
18.7833	1340.5	0	0	0	100
18.8	1339.79	0	0	0	100
18.8167	1339.11	0	0	0	100
18.8333	1338.41	0	0	0	100
18.85	1337.73	0	0	0	100
18.8667	1337.05	0	0	0	100
18.8833	1336.37	0	0	0	100
18.9	1335.69	0	0	0	100
18.9167	1334.99	0	0	0	100
18.9333	1334.31	0	0	0	100
18.95	1333.63	0	0	0	100
18.9667	1332.96	0	0	0	100
18.9833	1332.28	0	0	0	100
19	1331.52	0	0	0	100
19.0167	1330.78	0	0	0	100
19.0333	1330.07	0	0	0	100
19.05	1329.34	0	0	0	100
19.0667	1328.58	0	0	0	100
19.0833	1327.9	0	0	0	100
19.1	1327.15	0	0	0	100
19.1167	1326.48	0	0	0	100
19.1333	1325.75	0	0	0	100
19.15	1325.07	0	0	0	100
19.1667	1324.34	0	0	0	100
19.1833	1323.63	0	0	0	100
19.2	1322.95	0	0	0	100
19.2167	1322.23	0	0	0	100
19.2333	1321.54	0	0	0	100
19.25	1320.88	0	0	0	100
19.2667	1320.16	0	0	0	100
19.2833	1319.52	0	0	0	100
19.3	1318.78	0	0	0	100
19.3167	1318.13	0	0	0	100
19.3333	1317.46	0	0	0	100
19.35	1316.78	0	0	0	100
19.3667	1316.11	0	0	0	100
19.3833	1315.45	0	0	0	100
19.4	1314.75	0	0	0	100
19.4167	1314.1	0	0	0	100
19.4333	1313.48	0	0	0	100
19.45	1312.78	0	0	0	100
19.4667	1312.15	0	0	0	100
19.4833	1311.46	0	0	0	100
19.5	1310.86	0	0	0	100
19.5167	1310.16	0	0	0	100
19.5333	1309.52	0	0	0	100
19.55	1308.9	0	0	0	100
19.5667	1308.21	0	0	0	100
19.5833	1307.57	0	0	0	100
19.6	1306.95	0	0	0	100
19.6167	1306.33	0	0	0	100
19.6333	1305.69	0	0	0	100
19.65	1305.01	0	0	0	100
19.6667	1304.39	0	0	0	100
19.6833	1303.77	0	0	0	100
19.7	1303.11	0	0	0	100
19.7167	1302.51	0	0	0	100
19.7333	1301.9	0	0	0	100
19.75	1301.23	0	0	0	100
19.7667	1300.59	0	0	0	100
19.7833	1299.97	0	0	0	100
19.8	1299.39	0	0	0	100
19.8167	1298.75	0	0	0	100
19.8333	1298.17	0	0	0	100
19.85	1297.54	0	0	0	100
19.8667	1296.94	0	0	0	100
19.8833	1296.26	0	0	0	100
19.9	1295.67	0	0	0	100
19.9167	1295.04	0	0	0	100
19.9333	1294.43	0	0	0	100
19.95	1293.84	0	0	0	100
19.9667	1293.23	0	0	0	100
19.9833	1292.6	0	0	0	100
20	1292.04	0	0	0	100
20.0167	1291.4	0	0	0	100
20.0333	1290.85	0	0	0	100
20.05	1290.24	0	0	0	100
20.0667	1289.62	0	0	0	100
20.0833	1288.99	0	0	0	100
20.1	1288.42	0	0	0	100
20.1167	1288.42	0	0	0	100
20.1333	1287.83	0	0	0	100
20.15	1287.21	0	0	0	100
20.1667	1286.62	0	0	0	100
20.1833	1286.01	0	0	0	100
20.2	1285.41	0	0	0	100
20.2167	1284.86	0	0	0	100
20.2333	1284.26	0	0	0	100
20.25	1283.64	0	0	0	100
20.2667	1283.07	0	0	0	100
20.2833	1282.5	0	0	0	100
20.3	1281.91	0	0	0	100
20.3167	1281.33	0	0	0	100
20.3333	1280.74	0	0	0	100
20.35	1280.15	0	0	0	100
20.3667	1279.6	0	0	0	100
20.3833	1278.97	0	0	0	100
20.4	1278.4	0	0	0	100
20.4167	1277.82	0	0	0	100
20.4333	1277.24	0	0	0	100
20.45	1276.66	0	0	0	100
20.4667	1276.06	0	0	0	100
20.4833	1275.48	0	0	0	100
20.5	1274.91	0	0	0	100
20.5167	1274.34	0	0	0	100
20.5333	1273.8	0	0	0	100
20.55	1273.24	0	0	0	100
20.5667	1272.65	0	0	0	100
20.5833	1272.08	0	0	0	100
20.6	1271.48	0	0	0	100
20.6167	1270.94	0	0	0	100
20.6333	1270.36	0	0	0	100
20.65	1269.8	0	0	0	100
20.6667	1269.23	0	0	0	100
20.6833	1268.69	0	0	0	100
20.7	1268.11	0	0	0	100
20.7167	1267.55	0	0	0	100
20.7333	1267	0	0	0	100
20.75	1266.42	0	0	0	100
20.7667	1265.85	0	0	0	100
20.7833	1265.31	0	0	0	100
20.8	1264.76	0	0	0	100
20.8167	1264.19	0	0	0	100
20.8333	1263.66	0	0	0	100
20.85	1263.06	0	0	0	100
20.8667	1262.48	0	0	0	100
20.8833	1261.95	0	0	0	100
20.9	1261.41	0	0	0	100
20.9167	1260.84	0	0	0	100
20.9333	1260.31	0	0	0	100
20.95	1259.75	0	0	0	100
20.9667	1259.18	0	0	0	100
20.9833	1258.68	0	0	0	100
21	1258.07	0	0	0	100
21.0167	1257.56	0	0	0	100
21.0333	1257.02	0	0	0	100
21.05	1256.46	0	0	0	100
21.0667	1255.92	0	0	0	100
21.0833	1255.38	0	0	0	100
21.1	1254.87	0	0	0	100
21.1167	1254.27	0	0	0	100
21.1333	1253.72	0	0	0	100
21.15	1253.19	0	0	0	100
21.1667	1252.65	0	0	0	100
21.1833	1252.11	0	0	0	100
21.2	1251.54	0	0	0	100
21.2167	1251.03	0	0	0	100
21.2333	1250.49	0	0	0	100
21.25	1249.96	0	0	0	100
21.2667	1249.42	0	0	0	100
21.2833	1248.86	0	0	0	100
21.3	1248.34	0	0	0	100
21.3167	1247.83	0	0	0	100
21.3333	1247.24	0	0	0	100
21.35	1246.72	0	0	0	100
21.3667	1246.19	0	0	0	100
21.3833	1245.69	0	0	0	100
21.4	1245.16	0	0	0	100
21.4167	1244.59	0	0	0	100
21.4333	1244.08	0	0	0	100
21.45	1243.53	0	0	0	100
21.4667	1243.04	0	0	0	100
21.4833	1242.54	0	0	0	100
21.5	1242.01	0	0	0	100
21.5167	1241.47	0	0	0	100
21.5333	1240.92	0	0	0	100
21.55	1240.41	0	0	0	100
21.5667	1239.91	0	0	0	100
21.5833	1239.36	0	0	0	100
21.6	1238.83	0	0	0	100
21.6167	1238.34	0	0	0	100
21.6333	1237.8	0	0	0	100
21.65	1237.27	0	0	0	100
21.6667	1236.77	0	0	0	100
21.6833	1236.27	0	0	0	100
21.7	1235.72	0	0	0	100
21.7167	1235.23	0	0	0	100
21.7333	1234.7	0	0	0	100
21.75	1234.17	0	0	0	100
21.7667	1233.67	0	0	0	100
21.7833	1233.16	0	0	0	100
21.8	1233.16	0	0	0	100
21.8167	1232.63	0	0	0	100
21.8333	1232.14	0	0	0	100
21.85	1231.63	0	0	0	100
21.8667	1231.1	0	0	0	100
21.8833	1230.6	0	0	0	100
21.9	1230.06	0	0	0	100
21.9167	1229.6	0	0	0	100
21.9333	1229.05	0	0	0	100
21.95	1228.54	0	0	0	100
21.9667	1228.06	0	0	0	100
21.9833	1227.56	0	0	0	100
22	1227.08	0	0	0	100
22.0167	1226.48	0	0	0	100
22.0333	1226.04	0	0	0	100
22.05	1225.56	0	0	0	100
22.0667	1225.01	0	0	0	100
22.0833	1224.53	0	0	0	100
22.1	1224.03	0	0	0	100
22.1167	1223.52	0	0	0	100
22.1333	1223.03	0	0	0	100
22.15	1222.52	0	0	0	100
22.1667	1222.02	0	0	0	100
22.1833	1221.51	0	0	0	100
22.2	1221.02	0	0	0	100
22.2167	1220.53	0	0	0	100
22.2333	1220.04	0	0	0	100
22.25	1219.52	0	0	0	100
22.2667	1219.05	0	0	0	100
22.2833	1218.55	0	0	0	100
22.3	1218.07	0	0	0	100
22.3167	1217.53	0	0	0	100
22.3333	1217.05	0	0	0	100
22.35	1216.57	0	0	0	100
22.3667	1216.1	0	0	0	100
22.3833	1215.58	0	0	0	100
22.4	1215.12	0	0	0	100
22.4167	1214.61	0	0	0	100
22.4333	1214.14	0	0	0	100
22.45	1213.65	0	0	0	100
22.4667	1213.14	0	0	0	100
22.4833	1212.68	0	0	0	100
22.5	1212.21	0	0	0	100
22.5167	1211.73	0	0	0	100
22.5333	1211.26	0	0	0	100
22.55	1210.76	0	0	0	100
22.5667	1210.26	0	0	0	100
22.5833	1209.82	0	0	0	100
22.6	1209.29	0	0	0	100
22.6167	1208.82	0	0	0	100
22.6333	1208.33	0	0	0	100
22.65	1207.85	0	0	0	100
22.6667	1207.33	0	0	0	100
22.6833	1206.88	0	0	0	100
22.7	1206.38	0	0	0	100
22.7167	1205.95	0	0	0	100
22.7333	1205.45	0	0	0	100
22.75	1205	0	0	0	100
22.7667	1204.52	0	0	0	100
22.7833	1204.04	0	0	0	100
22.8	1203.58	0	0	0	100
22.8167	1203.11	0	0	0	100
22.8333	1202.64	0	0	0	100
22.85	1202.16	0	0	0	100
22.8667	1201.68	0	0	0	100
22.8833	1201.2	0	0	0	100
22.9	1200.72	0	0	0	100
22.9167	1200.29	0	0	0	100
22.9333	1199.81	0	0	0	100
22.95	1199.35	0	0	0	100
22.9667	1198.89	0	0	0	100
22.9833	1198.38	0	0	0	100
23	1197.95	0	0	0	100
23.0167	1197.46	0	0	0	100
23.0333	1197.02	0	0	0	100
23.05	1196.5	0	0	0	100
23.0667	1196.08	0	0	0	100
23.0833	1195.62	0	0	0	100
23.1	1195.15	0	0	0	100
23.1167	1194.69	0	0	0	100
23.1333	1194.26	0	0	0	100
23.15	1193.77	0	0	0	100
23.1667	1193.3	0	0	0	100
23.1833	1192.86	0	0	0	100
23.2	1192.4	0	0	0	100
23.2167	1191.91	0	0	0	100
23.2333	1191.47	0	0	0	100
23.25	1191.06	0	0	0	100
23.2667	1190.61	0	0	0	100
23.2833	1190.13	0	0	0	100
23.3	1189.68	0	0	0	100
23.3167	1189.23	0	0	0	100
23.3333	1188.75	0	0	0	100
23.35	1188.31	0	0	0	100
23.3667	1187.86	0	0	0	100
23.3833	1187.39	0	0	0	100
23.4	1186.96	0	0	0	100
23.4167	1186.51	0	0	0	100
23.4333	1186.08	0	0	0	100
23.45	1185.62	0	0	0	100
23.4667	1185.19	0	0	0	100
23.4833	1185.19	0	0	0	100
23.5	1184.73	0	0	0	100
23.5167	1184.24	0	0	0	100
23.5333	1183.85	0	0	0	100
23.55	1183.4	0	0	0	100
23.5667	1182.9	0	0	0	100
23.5833	1182.52	0	0	0	100
23.6	1182.07	0	0	0	100
23.6167	1181.64	0	0	0	100
23.6333	1181.2	0	0	0	100
23.65	1180.74	0	0	0	100
23.6667	1180.3	0	0	0	100
23.6833	1179.84	0	0	0	100
23.7	1179.43	0	0	0	100
23.7167	1178.99	0	0	0	100
23.7333	1178.52	0	0	0	100
23.75	1178.1	0	0	0	100
23.7667	1177.66	0	0	0	100
23.7833	1177.23	0	0	0	100
23.8	1176.82	0	0	0	100
23.8167	1176.36	0	0	0	100
23.8333	1175.92	0	0	0	100
23.85	1175.49	0	0	0	100
23.8667	1175.07	0	0	0	100
23.8833	1174.65	0	0	0	100
23.9	1174.21	0	0	0	100
23.9167	1173.77	0	0	0	100
23.9333	1173.31	0	0	0	100
23.95	1172.92	0	0	0	100
23.9667	1172.45	0	0	0	100
23.9833	1172.05	0	0	0	100
24	1171.6	0	0	0	100
24.0167	1171.19	0	0	0	100
24.0333	1170.78	0	0	0	100
24.05	1170.35	0	0	0	100
24.0667	1169.93	0	0	0	100
24.0833	1169.53	0	0	0	100
24.1	1169.07	0	0	0	100
24.1167	1168.64	0	0	0	100
24.1333	1168.27	0	0	0	100
24.15	1167.8	0	0	0	100
24.1667	1167.39	0	0	0	100
24.1833	1166.99	0	0	0	100
24.2	1166.53	0	0	0	100
24.2167	1166.15	0	0	0	100
24.2333	1165.71	0	0	0	100
24.25	1165.26	0	0	0	100
24.2667	1164.86	0	0	0	100
24.2833	1164.45	0	0	0	100
24.3	1164.04	0	0	0	100
24.3167	1163.67	0	0	0	100
24.3333	1163.24	0	0	0	100
24.35	1162.82	0	0	0	100
24.3667	1162.4	0	0	0	100
24.3833	1161.96	0	0	0	100
24.4	1161.59	0	0	0	100
24.4167	1161.19	0	0	0	100
24.4333	1160.73	0	0	0	100
24.45	1160.34	0	0	0	100
24.4667	1159.9	0	0	0	100
24.4833	1159.54	0	0	0	100
24.5	1159.07	0	0	0	100
24.5167	1158.7	0	0	0	100
24.5333	1158.32	0	0	0	100
24.55	1157.86	0	0	0	100
24.5667	1157.46	0	0	0	100
24.5833	1157.04	0	0	0	100
24.6	1156.66	0	0	0	100
24.6167	1156.28	0	0	0	100
24.6333	1155.84	0	0	0	100
24.65	1155.46	0	0	0	100
24.6667	1155.03	0	0	0	100
24.6833	1154.67	0	0	0	100
24.7	1154.21	0	0	0	100
24.7167	1153.82	0	0	0	100
24.7333	1153.42	0	0	0	100
24.75	1152.97	0	0	0	100
24.7667	1152.63	0	0	0	100
24.7833	1152.19	0	0	0	100
24.8	1151.82	0	0	0	100
24.8167	1151.43	0	0	0	100
24.8333	1151.03	0	0	0	100
24.85	1150.6	0	0	0	100
24.8667	1150.2	0	0	0	100
24.8833	1149.86	0	0	0	100
24.9	1149.45	0	0	0	100
24.9167	1149.04	0	0	0	100
24.9333	1148.66	0	0	0	100
24.95	1148.27	0	0	0	100
24.9667	1147.84	0	0	0	100
24.9833	1147.47	0	0	0	100
25	1147.09	0	0	0	100
25.0167	1146.66	0	0	0	100
25.0333	1146.27	0	0	0	100
25.05	1145.91	0	0	0	100
25.0667	1145.49	0	0	0	100
25.0833	1145.13	0	0	0	100
25.1	1144.74	0	0	0	100
25.1167	1144.32	0	0	0	100
25.1333	1143.94	0	0	0	100
25.15	1143.52	0	0	0	100
25.1667	1143.52	0	0	0	100
25.1833	1143.18	0	0	0	100
25.2	1142.78	0	0	0	100
25.2167	1142.42	0	0	0	100
25.2333	1142.01	0	0	0	100
25.25	1141.6	0	0	0	100
25.2667	1141.24	0	0	0	100
25.2833	1140.88	0	0	0	100
25.3	1140.46	0	0	0	100
25.3167	1140.06	0	0	0	100
25.3333	1139.71	0	0	0	100
25.35	1139.31	0	0	0	100
25.3667	1138.91	0	0	0	100
25.3833	1138.56	0	0	0	100
25.4	1138.16	0	0	0	100
25.4167	1137.79	0	0	0	100
25.4333	1137.4	0	0	0	100
25.45	1137.04	0	0	0	100
25.4667	1136.61	0	0	0	100
25.4833	1136.26	0	0	0	100
25.5	1135.86	0	0	0	100
25.5167	1135.51	0	0	0	100
25.5333	1135.12	0	0	0	100
25.55	1134.76	0	0	0	100
25.5667	1134.39	0	0	0	100
25.5833	1133.99	0	0	0	100
25.6	1133.61	0	0	0	100
25.6167	1133.25	0	0	0	100
25.6333	1132.87	0	0	0	100
25.65	1132.45	0	0	0	100
25.6667	1132.12	0	0	0	100
25.6833	1131.77	0	0	0	100
25.7	1131.37	0	0	0	100
25.7167	1131.01	0	0	0	100
25.7333	1130.62	0	0	0	100
25.75	1130.25	0	0	0	100
25.7667	1129.91	0	0	0	100
25.7833	1129.48	0	0	0	100
25.8	1129.14	0	0	0	100
25.8167	1128.73	0	0	0	100
25.8333	1128.39	0	0	0	100
25.85	1128.1	0	0	0	100
25.8667	1127.69	0	0	0	100
25.8833	1127.31	0	0	0	100
25.9	1126.93	0	0	0	100
25.9167	1126.57	0	0	0	100
25.9333	1126.18	0	0	0	100
25.95	1125.83	0	0	0	100
25.9667	1125.5	0	0	0	100
25.9833	1125.12	0	0	0	100
26	1124.77	0	0	0	100
26.0167	1124.37	0	0	0	100
26.0333	1124.03	0	0	0	100
26.05	1123.66	0	0	0	100
26.0667	1123.28	0	0	0	100
26.0833	1122.91	0	0	0	100
26.1	1122.58	0	0	0	100
26.1167	1122.19	0	0	0	100
26.1333	1121.83	0	0	0	100
26.15	1121.46	0	0	0	100
26.1667	1121.12	0	0	0	100
26.1833	1120.82	0	0	0	100
26.2	1120.4	0	0	0	100
26.2167	1120.04	0	0	0	100
26.2333	1119.72	0	0	0	100
26.25	1119.34	0	0	0	100
26.2667	1119	0	0	0	100
26.2833	1118.66	0	0	0	100
26.3	1118.27	0	0	0	100
26.3167	1117.91	0	0	0	100
26.3333	1117.57	0	0	0	100
26.35	1117.22	0	0	0	100
26.3667	1116.82	0	0	0	100
26.3833	1116.45	0	0	0	100
26.4	1116.11	0	0	0	100
26.4167	1115.75	0	0	0	100
26.4333	1115.41	0	0	0	100
26.45	1115.04	0	0	0	100
26.4667	1114.71	0	0	0	100
26.4833	1114.38	0	0	0	100
26.5	1113.97	0	0	0	100
26.5167	1113.58	0	0	0	100
26.5333	1113.33	0	0	0	100
26.55	1112.95	0	0	0	100
26.5667	1112.59	0	0	0	100
26.5833	1112.3	0	0	0	100
26.6	1111.91	0	0	0	100
26.6167	1111.52	0	0	0	100
26.6333	1111.17	0	0	0	100
26.65	1110.88	0	0	0	100
26.6667	1110.52	0	0	0	100
26.6833	1110.14	0	0	0	100
26.7	1109.78	0	0	0	100
26.7167	1109.49	0	0	0	100
26.7333	1109.11	0	0	0	100
26.75	1108.79	0	0	0	100
26.7667	1108.46	0	0	0	100
26.7833	1108.07	0	0	0	100
26.8	1107.73	0	0	0	100
26.8167	1107.41	0	0	0	100
26.8333	1107.06	0	0	0	100
26.85	1107.06	0	0	0	100
26.8667	1106.74	0	0	0	100
26.8833	1106.38	0	0	0	100
26.9	1106.02	0	0	0	100
26.9167	1105.67	0	0	0	100
26.9333	1105.34	0	0	0	100
26.95	1105	0	0	0	100
26.9667	1104.67	0	0	0	100
26.9833	1104.32	0	0	0	100
27	1103.97	0	0	0	100
27.0167	1103.63	0	0	0	100
27.0333	1103.29	0	0	0	100
27.05	1102.98	0	0	0	100
27.0667	1102.62	0	0	0	100
27.0833	1102.28	0	0	0	100
27.1	1101.95	0	0	0	100
27.1167	1101.62	0	0	0	100
27.1333	1101.27	0	0	0	100
27.15	1100.95	0	0	0	100
27.1667	1100.61	0	0	0	100
27.1833	1100.27	0	0	0	100
27.2	1099.93	0	0	0	100
27.2167	1099.59	0	0	0	100
27.2333	1099.22	0	0	0	100
27.25	1098.93	0	0	0	100
27.2667	1098.58	0	0	0	100
27.2833	1098.26	0	0	0	100
27.3	1097.93	0	0	0	100
27.3167	1097.62	0	0	0	100
27.3333	1097.27	0	0	0	100
27.35	1096.95	0	0	0	100
27.3667	1096.59	0	0	0	100
27.3833	1096.26	0	0	0	100
27.4	1095.97	0	0	0	100
27.4167	1095.6	0	0	0	100
27.4333	1095.24	0	0	0	100
27.45	1094.93	0	0	0	100
27.4667	1094.61	0	0	0	100
27.4833	1094.26	0	0	0	100
27.5	1093.94	0	0	0	100
27.5167	1093.61	0	0	0	100
27.5333	1093.29	0	0	0	100
27.55	1092.99	0	0	0	100
27.5667	1092.63	0	0	0	100
27.5833	1092.32	0	0	0	100
27.6	1092	0	0	0	100
27.6167	1091.69	0	0	0	100
27.6333	1091.3	0	0	0	100
27.65	1090.99	0	0	0	100
27.6667	1090.65	0	0	0	100
27.6833	1090.38	0	0	0	100
27.7	1090.04	0	0	0	100
27.7167	1089.68	0	0	0	100
27.7333	1089.35	0	0	0	100
27.75	1089.07	0	0	0	100
27.7667	1088.71	0	0	0	100
27.7833	1088.4	0	0	0	100
27.8	1088.11	0	0	0	100
27.8167	1087.81	0	0	0	100
27.8333	1087.48	0	0	0	100
27.85	1087.12	0	0	0	100
27.8667	1086.84	0	0	0	100
27.8833	1086.48	0	0	0	100
27.9	1086.14	0	0	0	100
27.9167	1085.83	0	0	0	100
27.9333	1085.53	0	0	0	100
27.95	1085.2	0	0	0	100
27.9667	1084.89	0	0	0	100
27.9833	1084.57	0	0	0	100
28	1084.23	0	0	0	100
28.0167	1083.93	0	0	0	100
28.0333	1083.64	0	0	0	100
28.05	1083.31	0	0	0	100
28.0667	1082.99	0	0	0	100
28.0833	1082.66	0	0	0	100
28.1	1082.33	0	0	0	100
28.1167	1082.04	0	0	0	100
28.1333	1081.71	0	0	0	100
28.15	1081.4	0	0	0	100
28.1667	1081.08	0	0	0	100
28.1833	1080.76	0	0	0	100
28.2	1080.45	0	0	0	100
28.2167	1080.15	0	0	0	100
28.2333	1079.83	0	0	0	100
28.25	1079.5	0	0	0	100
28.2667	1079.18	0	0	0	100
28.2833	1078.91	0	0	0	100
28.3	1078.59	0	0	0	100
28.3167	1078.27	0	0	0	100
28.3333	1078.01	0	0	0	100
28.35	1077.66	0	0	0	100
28.3667	1077.38	0	0	0	100
28.3833	1077.06	0	0	0	100
28.4	1076.72	0	0	0	100
28.4167	1076.42	0	0	0	100
28.4333	1076.12	0	0	0	100
28.45	1075.78	0	0	0	100
28.4667	1075.5	0	0	0	100
28.4833	1075.18	0	0	0	100
28.5	1074.84	0	0	0	100
28.5167	1074.6	0	0	0	100
28.5333	1074.6	0	0	0	100
28.55	1074.28	0	0	0	100
28.5667	1073.96	0	0	0	100
28.5833	1073.63	0	0	0	100
28.6	1073.35	0	0	0	100
28.6167	1073.03	0	0	0	100
28.6333	1072.72	0	0	0	100
28.65	1072.43	0	0	0	100
28.6667	1072.11	0	0	0	100
28.6833	1071.82	0	0	0	100
28.7	1071.51	0	0	0	100
28.7167	1071.22	0	0	0	100
28.7333	1070.93	0	0	0	100
28.75	1070.59	0	0	0	100
28.7667	1070.28	0	0	0	100
28.7833	1070.01	0	0	0	100
28.8	1069.7	0	0	0	100
28.8167	1069.4	0	0	0	100
28.8333	1069.05	0	0	0	100
28.85	1068.84	0	0	0	100
28.8667	1068.5	0	0	0	100
28.8833	1068.24	0	0	0	100
28.9	1067.9	0	0	0	100
28.9167	1067.56	0	0	0	100
28.9333	1067.29	0	0	0	100
28.95	1066.99	0	0	0	100
28.9667	1066.71	0	0	0	100
28.9833	1066.36	0	0	0	100
29	1066.08	0	0	0	100
29.0167	1065.8	0	0	0	100
29.0333	1065.49	0	0	0	100
29.05	1065.19	0	0	0	100
29.0667	1064.89	0	0	0	100
29.0833	1064.58	0	0	0	100
29.1	1064.3	0	0	0	100
29.1167	1064.02	0	0	0	100
29.1333	1063.71	0	0	0	100
29.15	1063.41	0	0	0	100
29.1667	1063.1	0	0	0	100
29.1833	1062.83	0	0	0	100
29.2	1062.52	0	0	0	100
29.2167	1062.21	0	0	0	100
29.2333	1061.89	0	0	0	100
29.25	1061.62	0	0	0	100
29.2667	1061.38	0	0	0	100
29.2833	1061.05	0	0	0	100
29.3	1060.73	0	0	0	100
29.3167	1060.5	0	0	0	100
29.3333	1060.21	0	0	0	100
29.35	1059.86	0	0	0	100
29.3667	1059.6	0	0	0	100
29.3833	1059.26	0	0	0	100
29.4	1058.99	0	0	0	100
29.4167	1058.77	0	0	0	100
29.4333	1058.41	0	0	0	100
29.45	1058.12	0	0	0	100
29.4667	1057.85	0	0	0	100
29.4833	1057.58	0	0	0	100
29.5	1057.28	0	0	0	100
29.5167	1056.98	0	0	0	100
29.5333	1056.68	0	0	0	100
29.55	1056.43	0	0	0	100
29.5667	1056.08	0	0	0	100
29.5833	1055.83	0	0	0	100
29.6	1055.55	0	0	0	100
29.6167	1055.2	0	0	0	100
29.6333	1054.95	0	0	0	100
29.65	1054.67	0	0	0	100
29.6667	1054.37	0	0	0	100
29.6833	1054.09	0	0	0	100
29.7	1053.82	0	0	0	100
29.7167	1053.53	0	0	0	100
29.7333	1053.28	0	0	0	100
29.75	1052.98	0	0	0	100
29.7667	1052.66	0	0	0	100
29.7833	1052.39	0	0	0	100
29.8	1052.07	0	0	0	100
29.8167	1051.82	0	0	0	100
29.8333	1051.54	0	0	0	100
29.85	1051.25	0	0	0	100
29.8667	1050.94	0	0	0	100
29.8833	1050.65	0	0	0	100
29.9	1050.4	0	0	0	100
29.9167	1050.12	0	0	0	100
29.9333	1049.81	0	0	0	100
29.95	1049.57	0	0	0	100
29.9667	1049.28	0	0	0	100
29.9833	1048.97	0	0	0	100
30	1048.71	0	0	0	100
30.0167	1048.43	0	0	0	100
30.0333	1048.16	0	0	0	100
30.05	1047.92	0	0	0	100
30.0667	1047.64	0	0	0	100
30.0833	1047.33	0	0	0	100
30.1	1047.03	0	0	0	100
30.1167	1046.77	0	0	0	100
30.1333	1046.51	0	0	0	100
30.15	1046.16	0	0	0	100
30.1667	1045.93	0	0	0	100
30.1833	1045.62	0	0	0	100
30.2	1045.37	0	0	0	100
30.2167	1045.37	0	0	0	100
30.2333	1045.07	0	0	0	100
30.25	1044.84	0	0	0	100
30.2667	1044.53	0	0	0	100
30.2833	1044.24	0	0	0	100
30.3	1043.97	0	0	0	100
30.3167	1043.73	0	0	0	100
30.3333	1043.41	0	0	0	100
30.35	1043.14	0	0	0	100
30.3667	1042.88	0	0	0	100
30.3833	1042.6	0	0	0	100
30.4	1042.31	0	0	0	100
30.4167	1042.06	0	0	0	100
30.4333	1041.77	0	0	0	100
30.45	1041.49	0	0	0	100
30.4667	1041.23	0	0	0	100
30.4833	1040.93	0	0	0	100
30.5	1040.68	0	0	0	100
30.5167	1040.39	0	0	0	100
30.5333	1040.16	0	0	0	100
30.55	1039.85	0	0	0	100
30.5667	1039.59	0	0	0	100
30.5833	1039.33	0	0	0	100
30.6	1039.06	0	0	0	100
30.6167	1038.75	0	0	0	100
30.6333	1038.5	0	0	0	100
30.65	1038.22	0	0	0	100
30.6667	1037.97	0	0	0	100
30.6833	1037.71	0	0	0	100
30.7	1037.42	0	0	0	100
30.7167	1037.14	0	0	0	100
30.7333	1036.87	0	0	0	100
30.75	1036.62	0	0	0	100
30.7667	1036.38	0	0	0	100
30.7833	1036.05	0	0	0	100
30.8	1035.81	0	0	0	100
30.8167	1035.54	0	0	0	100
30.8333	1035.31	0	0	0	100
30.85	1035	0	0	0	100
30.8667	1034.76	0	0	0	100
30.8833	1034.48	0	0	0	100
30.9	1034.23	0	0	0	100
30.9167	1033.91	0	0	0	100
30.9333	1033.7	0	0	0	100
30.95	1033.38	0	0	0	100
30.9667	1033.13	0	0	0	100
30.9833	1032.88	0	0	0	100
31	1032.6	0	0	0	100
31.0167	1032.37	0	0	0	100
31.0333	1032.09	0	0	0	100
31.05	1031.82	0	0	0	100
31.0667	1031.58	0	0	0	100
31.0833	1031.29	0	0	0	100
31.1	1031.05	0	0	0	100
31.1167	1030.77	0	0	0	100
31.1333	1030.49	0	0	0	100
31.15	1030.22	0	0	0	100
31.1667	1029.99	0	0	0	100
31.1833	1029.7	0	0	0	100
31.2	1029.47	0	0	0	100
31.2167	1029.22	0	0	0	100
31.2333	1028.92	0	0	0	100
31.25	1028.63	0	0	0	100
31.2667	1028.39	0	0	0	100
31.2833	1028.1	0	0	0	100
31.3	1027.89	0	0	0	100
31.3167	1027.61	0	0	0	100
31.3333	1027.37	0	0	0	100
31.35	1027.1	0	0	0	100
31.3667	1026.84	0	0	0	100
31.3833	1026.58	0	0	0	100
31.4	1026.32	0	0	0	100
31.4167	1026.06	0	0	0	100
31.4333	1025.84	0	0	0	100
31.45	1025.55	0	0	0	100
31.4667	1025.31	0	0	0	100
31.4833	1024.99	0	0	0	100
31.5	1024.76	0	0	0	100
31.5167	1024.48	0	0	0	100
31.5333	1024.26	0	0	0	100
31.55	1023.99	0	0	0	100
31.5667	1023.71	0	0	0	100
31.5833	1023.5	0	0	0	100
31.6	1023.21	0	0	0	100
31.6167	1022.93	0	0	0	100
31.6333	1022.69	0	0	0	100
31.65	1022.47	0	0	0	100
31.6667	1022.15	0	0	0	100
31.6833	1021.93	0	0	0	100
31.7	1021.68	0	0	0	100
31.7167	1021.41	0	0	0	100
31.7333	1021.15	0	0	0	100
31.75	1020.87	0	0	0	100
31.7667	1020.64	0	0	0	100
31.7833	1020.43	0	0	0	100
31.8	1020.17	0	0	0	100
31.8167	1019.87	0	0	0	100
31.8333	1019.62	0	0	0	100
31.85	1019.4	0	0	0	100
31.8667	1019.12	0	0	0	100
31.8833	1018.89	0	0	0	100
31.9	1018.89	0	0	0	100
31.9167	1018.58	0	0	0	100
31.9333	1018.37	0	0	0	100
31.95	1018.11	0	0	0	100
31.9667	1017.85	0	0	0	100
31.9833	1017.6	0	0	0	100
32	1017.36	0	0	0	100
32.0167	1017.08	0	0	0	100
32.0333	1016.87	0	0	0	100
32.05	1016.61	0	0	0	100
32.0667	1016.38	0	0	0	100
32.0833	1016.11	0	0	0	100
32.1	1015.86	0	0	0	100
32.1167	1015.6	0	0	0	100
32.1333	1015.38	0	0	0	100
32.15	1015.12	0	0	0	100
32.1667	1014.88	0	0	0	100
32.1833	1014.6	0	0	0	100
32.2	1014.36	0	0	0	100
32.2167	1014.11	0	0	0	100
32.2333	1013.87	0	0	0	100
32.25	1013.58	0	0	0	100
32.2667	1013.38	0	0	0	100
32.2833	1013.14	0	0	0	100
32.3	1012.87	0	0	0	100
32.3167	1012.63	0	0	0	100
32.3333	1012.38	0	0	0	100
32.35	1012.12	0	0	0	100
32.3667	1011.91	0	0	0	100
32.3833	1011.65	0	0	0	100
32.4	1011.39	0	0	0	100
32.4167	1011.13	0	0	0	100
32.4333	1010.93	0	0	0	100
32.45	1010.68	0	0	0	100
32.4667	1010.44	0	0	0	100
32.4833	1010.21	0	0	0	100
32.5	1009.93	0	0	0	100
32.5167	1009.64	0	0	0	100
32.5333	1009.44	0	0	0	100
32.55	1009.22	0	0	0	100
32.5667	1008.94	0	0	0	100
32.5833	1008.73	0	0	0	100
32.6	1008.49	0	0	0	100
32.6167	1008.22	0	0	0	100
32.6333	1007.96	0	0	0	100
32.65	1007.72	0	0	0	100
32.6667	1007.53	0	0	0	100
32.6833	1007.25	0	0	0	100
32.7	1007	0	0	0	100
32.7167	1006.77	0	0	0	100
32.7333	1006.52	0	0	0	100
32.75	1006.3	0	0	0	100
32.7667	1006.08	0	0	0	100
32.7833	1005.74	0	0	0	100
32.8	1005.57	0	0	0	100
32.8167	1005.29	0	0	0	100
32.8333	1005.08	0	0	0	100
32.85	1004.82	0	0	0	100
32.8667	1004.6	0	0	0	100
32.8833	1004.35	0	0	0	100
32.9	1004.13	0	0	0	100
32.9167	1003.88	0	0	0	100
32.9333	1003.62	0	0	0	100
32.95	1003.4	0	0	0	100
32.9667	1003.13	0	0	0	100
32.9833	1002.95	0	0	0	100
33	1002.71	0	0	0	100
33.0167	1002.44	0	0	0	100
33.0333	1002.21	0	0	0	100
33.05	1001.95	0	0	0	100
33.0667	1001.71	0	0	0	100
33.0833	1001.47	0	0	0	100
33.1	1001.26	0	0	0	100
33.1167	1000.98	0	0	0	100
33.1333	1000.82	0	0	0	100
33.15	1000.56	0	0	0	100
33.1667	1000.33	0	0	0	100
33.1833	1000.05	0	0	0	100
33.2	999.872	0	0	0	100
33.2167	999.582	0	0	0	100
33.2333	999.353	0	0	0	100
33.25	999.139	0	0	0	100
33.2667	998.877	0	0	0	100
33.2833	998.629	0	0	0	100
33.3	998.413	0	0	0	100
33.3167	998.194	0	0	0	100
[truncated: 961 more rows]
