# Supplementary material for: A solar tower fuel plant for the thermochemical production of kerosene from H2O and CO2
Source: Joule. 2022 Jul 20;6(7):1606–16. doi: 10.1016/j.joule.2022.06.012 (PMC9332358; doi:10.1016/j.joule.2022.06.012)
Supplement: Data S5. Data for solar radiative power input and nominal RPC temperature versus local time for a representative experimental run [file mmc6.xlsx]

## Sheet: Tabelle1
Local time (UTC+02:00)	Power (kW)	RPC temperature (°C)
10:35:00	7.07708	101.558
10:35:01	7.07832	101.056
10:35:02	7.07955	101.569
10:35:03	7.08079	101.415
10:35:04	7.08203	101.641
10:35:05	7.08327	101.279
10:35:06	7.08451	101.714
10:35:07	7.08574	101.58
10:35:08	7.08698	101.597
10:35:09	7.08822	101.537
10:35:10	7.08946	101.683
10:35:11	7.0907	101.538
10:35:12	7.09193	101.717
10:35:13	7.09317	101.924
10:35:14	7.09441	101.961
10:35:15	7.09565	101.901
10:35:16	7.09688	101.702
10:35:17	7.09812	101.87
10:35:18	7.09936	101.924
10:35:19	7.1006	101.9
10:35:20	7.10184	102.328
10:35:21	7.10307	102.196
10:35:22	7.10431	102.321
10:35:23	7.10555	102.163
10:35:24	7.10679	102.272
10:35:25	7.10803	102.202
10:35:26	7.10926	102.364
10:35:27	7.1105	102.532
10:35:28	7.11174	102.394
10:35:29	7.11298	102.434
10:35:30	7.11421	102.474
10:35:31	7.11545	102.647
10:35:32	7.11669	102.623
10:35:33	7.11793	102.712
10:35:34	7.11917	102.732
10:35:35	7.1204	102.697
10:35:36	7.12164	102.695
10:35:37	7.12288	103.178
10:35:38	7.12412	102.891
10:35:39	7.12535	103.106
10:35:40	7.12659	103.127
10:35:41	7.12783	103.267
10:35:42	7.12907	102.92
10:35:43	7.13031	102.953
10:35:44	7.13154	103.204
10:35:45	7.13278	103.246
10:35:46	7.13402	103.229
10:35:47	7.13526	103.29
10:35:48	7.1365	103.456
10:35:49	7.13773	103.416
10:35:50	7.13897	103.312
10:35:51	7.14021	103.72
10:35:52	7.14145	103.233
10:35:53	7.14268	103.599
10:35:54	7.14392	103.588
10:35:55	7.14516	103.612
10:35:56	7.1464	103.682
10:35:57	7.14764	103.846
10:35:58	7.14887	103.659
10:35:59	7.15011	104.033
10:36:00	7.15135	103.949
10:36:01	7.15259	103.936
10:36:02	7.15382	103.901
10:36:03	7.15506	104.203
10:36:04	7.1563	103.962
10:36:05	7.15754	104.026
10:36:06	7.15878	104.624
10:36:07	7.16001	104.469
10:36:08	7.16125	104.337
10:36:09	7.16249	104.03
10:36:10	7.16373	104.405
10:36:11	7.16497	104.55
10:36:12	7.1662	104.427
10:36:13	7.16744	104.447
10:36:14	7.16868	104.614
10:36:15	7.16992	104.717
10:36:16	7.17115	104.735
10:36:17	7.17239	104.798
10:36:18	7.17363	104.992
10:36:19	7.17487	104.992
10:36:20	7.17611	104.775
10:36:21	7.17734	104.973
10:36:22	7.17858	105.185
10:36:23	7.17982	105.029
10:36:24	7.18106	105.275
10:36:25	7.18229	105.174
10:36:26	7.18353	105.231
10:36:27	7.18477	105.305
10:36:28	7.18601	105.289
10:36:29	7.18725	105.24
10:36:30	7.18848	105.463
10:36:31	7.18972	105.448
10:36:32	7.19096	105.565
10:36:33	7.1922	105.644
10:36:34	7.19344	105.724
10:36:35	7.19467	105.81
10:36:36	7.19591	105.892
10:36:37	7.19715	105.966
10:36:38	7.19839	105.962
10:36:39	7.19962	105.956
10:36:40	7.20086	106.27
10:36:41	7.2021	106.106
10:36:42	7.20334	105.975
10:36:43	7.20458	106.212
10:36:44	7.20581	106.237
10:36:45	7.20705	106.249
10:36:46	7.20829	106.563
10:36:47	7.20953	106.546
10:36:48	7.21076	106.548
10:36:49	7.212	106.664
10:36:50	7.21324	106.71
10:36:51	7.21448	106.693
10:36:52	7.21572	106.602
10:36:53	7.21695	107.216
10:36:54	7.21819	107.01
10:36:55	7.21943	106.889
10:36:56	7.22067	107.075
10:36:57	7.22191	106.859
10:36:58	7.22314	107.313
10:36:59	7.22438	107.372
10:37:00	7.22562	107.041
10:37:01	7.22686	107.43
10:37:02	7.22809	107.449
10:37:03	7.22933	107.577
10:37:04	7.23057	107.446
10:37:05	7.23181	107.552
10:37:06	7.23305	107.802
10:37:07	7.23428	107.615
10:37:08	7.23552	107.698
10:37:09	7.23676	107.902
10:37:10	7.238	107.935
10:37:11	7.23924	107.798
10:37:12	7.24047	108.356
10:37:13	7.24171	108.184
10:37:14	7.24295	108.159
10:37:15	7.24419	108.442
10:37:16	7.24542	108.303
10:37:17	7.24666	108.32
10:37:18	7.2479	108.422
10:37:19	7.24914	108.632
10:37:20	7.25038	108.641
10:37:21	7.25161	108.803
10:37:22	7.25285	108.811
10:37:23	7.25409	108.817
10:37:24	7.25533	108.95
10:37:25	7.25656	109.111
10:37:26	7.2578	109.199
10:37:27	7.25904	109.191
10:37:28	7.26028	109.218
10:37:29	7.26152	109.255
10:37:30	7.26275	109.296
10:37:31	7.26399	109.431
10:37:32	7.26523	109.778
10:37:33	7.26647	109.533
10:37:34	7.26771	109.808
10:37:35	7.26894	109.817
10:37:36	7.27018	109.751
10:37:37	7.27142	109.864
10:37:38	7.27266	109.911
10:37:39	7.27389	110.134
10:37:40	7.27513	110.085
10:37:41	7.27637	110.329
10:37:42	7.27761	110.21
10:37:43	7.27885	110.148
10:37:44	7.28008	110.518
10:37:45	7.28132	110.651
10:37:46	7.28256	110.611
10:37:47	7.2838	110.923
10:37:48	7.28503	110.584
10:37:49	7.28627	110.916
10:37:50	7.28751	110.931
10:37:51	7.28875	111.106
10:37:52	7.28999	111.14
10:37:53	7.29122	111.264
10:37:54	7.29246	111.409
10:37:55	7.2937	111.386
10:37:56	7.29494	111.737
10:37:57	7.29618	111.551
10:37:58	7.29741	111.603
10:37:59	7.29865	111.726
10:38:00	7.29989	111.726
10:38:01	7.30113	111.686
10:38:02	7.30236	111.883
10:38:03	7.3036	111.987
10:38:04	7.30484	111.994
10:38:05	7.30608	112.457
10:38:06	7.30732	112.427
10:38:07	7.30855	112.545
10:38:08	7.30979	112.413
10:38:09	7.31103	112.608
10:38:10	7.31227	112.47
10:38:11	7.3135	112.522
10:38:12	7.31474	112.813
10:38:13	7.31598	112.957
10:38:14	7.31722	113.059
10:38:15	7.31846	113.107
10:38:16	7.31969	113.046
10:38:17	7.32093	113.114
10:38:18	7.32217	113.353
10:38:19	7.32341	113.375
10:38:20	7.32465	113.531
10:38:21	7.32588	113.61
10:38:22	7.32712	113.755
10:38:23	7.32836	113.899
10:38:24	7.3296	113.868
10:38:25	7.33083	114.128
10:38:26	7.33207	114.171
10:38:27	7.33331	114.185
10:38:28	7.33455	114.232
10:38:29	7.33579	114.541
10:38:30	7.33702	114.538
10:38:31	7.33826	114.623
10:38:32	7.3395	114.665
10:38:33	7.34074	114.9
10:38:34	7.34197	114.697
10:38:35	7.34321	115.061
10:38:36	7.34445	115.16
10:38:37	7.34569	115.397
10:38:38	7.34693	115.234
10:38:39	7.34816	115.511
10:38:40	7.3494	115.337
10:38:41	7.35064	115.504
10:38:42	7.35188	115.94
10:38:43	7.35312	115.722
10:38:44	7.35435	115.642
10:38:45	7.35559	115.923
10:38:46	7.35683	115.973
10:38:47	7.35807	116.367
10:38:48	7.3593	116.382
10:38:49	7.36054	116.703
10:38:50	7.36178	116.478
10:38:51	7.36302	116.616
10:38:52	7.36426	116.785
10:38:53	7.36549	116.73
10:38:54	7.36673	117.159
10:38:55	7.36797	117.046
10:38:56	7.36921	117.407
10:38:57	7.37045	117.202
10:38:58	7.37168	117.579
10:38:59	7.37292	117.699
10:39:00	7.37416	117.876
10:39:01	7.3754	117.763
10:39:02	7.37663	117.918
10:39:03	7.37787	118.231
10:39:04	7.37911	117.933
10:39:05	7.38035	118.111
10:39:06	7.38159	118.455
10:39:07	7.38282	118.42
10:39:08	7.38406	118.595
10:39:09	7.3853	118.381
10:39:10	7.38654	118.639
10:39:11	7.38777	118.905
10:39:12	7.38901	119.014
10:39:13	7.39025	119.064
10:39:14	7.39149	119.194
10:39:15	7.39273	119.394
10:39:16	7.39396	119.534
10:39:17	7.3952	119.518
10:39:18	7.39644	119.71
10:39:19	7.39768	119.84
10:39:20	7.39892	119.836
10:39:21	7.40015	120.025
10:39:22	7.40139	120.019
10:39:23	7.40263	120.406
10:39:24	7.40387	120.018
10:39:25	7.4051	120.512
10:39:26	7.40634	120.689
10:39:27	7.40758	120.689
10:39:28	7.40882	120.756
10:39:29	7.41006	120.946
10:39:30	7.41129	121.008
10:39:31	7.41253	121.097
10:39:32	7.41377	121.435
10:39:33	7.41501	121.582
10:39:34	7.41624	121.492
10:39:35	7.41748	121.625
10:39:36	7.41872	121.741
10:39:37	7.41996	121.858
10:39:38	7.4212	122.032
10:39:39	7.42243	122.278
10:39:40	7.42367	122.223
10:39:41	7.42491	122.223
10:39:42	7.42615	122.705
10:39:43	7.42739	122.913
10:39:44	7.42862	122.467
10:39:45	7.42986	122.789
10:39:46	7.4311	122.856
10:39:47	7.43234	122.952
10:39:48	7.43357	123.201
10:39:49	7.43481	123.443
10:39:50	7.43605	123.562
10:39:51	7.43729	123.587
10:39:52	7.43853	123.714
10:39:53	7.43976	123.844
10:39:54	7.441	123.729
10:39:55	7.44224	124.212
10:39:56	7.44348	124.1
10:39:57	7.44471	124.465
10:39:58	7.44595	124.172
10:39:59	7.44719	124.752
10:40:00	7.44843	124.824
10:40:01	7.44967	124.78
10:40:02	7.4509	125.11
10:40:03	7.45214	125.047
10:40:04	7.45338	125.304
10:40:05	7.45462	125.348
10:40:06	7.45586	125.724
10:40:07	7.45709	125.69
10:40:08	7.45833	125.741
10:40:09	7.45957	126.011
10:40:10	7.46081	126.032
10:40:11	7.46204	126.014
10:40:12	7.46328	126.306
10:40:13	7.46452	126.439
10:40:14	7.46576	126.862
10:40:15	7.467	126.911
10:40:16	7.46823	127.175
10:40:17	7.46947	126.944
10:40:18	7.47071	127.025
10:40:19	7.47195	127.497
10:40:20	7.47318	127.284
10:40:21	7.47442	127.644
10:40:22	7.47566	127.965
10:40:23	7.4769	127.992
10:40:24	7.47814	127.845
10:40:25	7.47937	128.252
10:40:26	7.48061	128.643
10:40:27	7.48185	128.227
10:40:28	7.48309	128.48
10:40:29	7.48433	128.759
10:40:30	7.48556	128.759
10:40:31	7.4868	129.019
10:40:32	7.48804	129.081
10:40:33	7.48928	129.33
10:40:34	7.49051	129.433
10:40:35	7.49175	129.389
10:40:36	7.49299	129.582
10:40:37	7.49423	130.008
10:40:38	7.49547	130.094
10:40:39	7.4967	130.101
10:40:40	7.49794	130.214
10:40:41	7.49918	130.349
10:40:42	7.50042	130.53
10:40:43	7.50166	130.817
10:40:44	7.50289	130.911
10:40:45	7.50413	130.824
10:40:46	7.50537	130.993
10:40:47	7.50661	131.132
10:40:48	7.50784	131.533
10:40:49	7.50908	131.536
10:40:50	7.51032	131.599
10:40:51	7.51156	132
10:40:52	7.5128	132.125
10:40:53	7.51403	132.2
10:40:54	7.51527	132.483
10:40:55	7.51651	132.544
10:40:56	7.51775	132.637
10:40:57	7.51898	132.801
10:40:58	7.52022	132.937
10:40:59	7.52146	132.881
10:41:00	7.5227	133.323
10:41:01	7.52394	133.249
10:41:02	7.52517	133.666
10:41:03	7.52641	133.624
10:41:04	7.52765	133.8
10:41:05	7.52889	134.076
10:41:06	7.53013	134.076
10:41:07	7.53136	134.42
10:41:08	7.5326	134.544
10:41:09	7.53384	134.558
10:41:10	7.53508	134.76
10:41:11	7.53631	135
10:41:12	7.53755	134.968
10:41:13	7.53879	135.251
10:41:14	7.54003	135.312
10:41:15	7.54127	135.652
10:41:16	7.5425	135.969
10:41:17	7.54374	136.051
10:41:18	7.54498	135.917
10:41:19	7.54622	136.393
10:41:20	7.54745	136.444
10:41:21	7.54869	136.508
10:41:22	7.54993	136.508
10:41:23	7.55117	136.814
10:41:24	7.55241	136.964
10:41:25	7.55364	136.918
10:41:26	7.55488	137.138
10:41:27	7.55612	137.338
10:41:28	7.55736	137.567
10:41:29	7.5586	137.783
10:41:30	7.55983	137.978
10:41:31	7.56107	137.987
10:41:32	7.56231	138.028
10:41:33	7.56355	138.149
10:41:34	7.56478	138.378
10:41:35	7.56602	138.746
10:41:36	7.56726	138.836
10:41:37	7.5685	138.806
10:41:38	7.56974	139.12
10:41:39	7.57097	139.459
10:41:40	7.57221	139.47
10:41:41	7.57345	139.79
10:41:42	7.57469	139.82
10:41:43	7.57592	139.848
10:41:44	7.57716	139.982
10:41:45	7.5784	140.283
10:41:46	7.57964	140.412
10:41:47	7.58088	140.582
10:41:48	7.58211	140.836
10:41:49	7.58335	141.001
10:41:50	7.58459	141.099
10:41:51	7.58583	141.249
10:41:52	7.58707	141.501
10:41:53	7.5883	141.752
10:41:54	7.58954	141.739
10:41:55	7.59078	141.937
10:41:56	7.59202	142.359
10:41:57	7.59325	142.255
10:41:58	7.59449	142.468
10:41:59	7.59573	142.615
10:42:00	7.59697	142.839
10:42:01	7.59821	142.987
10:42:02	7.59944	143.065
10:42:03	7.60068	143.509
10:42:04	7.60192	143.397
10:42:05	7.60316	143.821
10:42:06	7.60439	144.003
10:42:07	7.60563	143.972
10:42:08	7.60687	144.131
10:42:09	7.60811	144.428
10:42:10	7.60935	144.476
10:42:11	7.61058	144.965
10:42:12	7.61182	144.958
10:42:13	7.61306	145.18
10:42:14	7.6143	145.18
10:42:15	7.61554	145.423
10:42:16	7.61677	145.641
10:42:17	7.61801	145.763
10:42:18	7.61925	146.058
10:42:19	7.62049	146.052
10:42:20	7.62172	146.433
10:42:21	7.62296	146.584
10:42:22	7.6242	146.412
10:42:23	7.62544	146.853
10:42:24	7.62668	147.325
10:42:25	7.62791	147.267
10:42:26	7.62915	147.458
10:42:27	7.63039	147.434
10:42:28	7.63163	147.955
10:42:29	7.63287	148.116
10:42:30	7.6341	148.153
10:42:31	7.63534	148.242
10:42:32	7.63658	148.435
10:42:33	7.63782	148.704
10:42:34	7.63905	148.902
10:42:35	7.64029	149.009
10:42:36	7.64153	149.295
10:42:37	7.64277	149.447
10:42:38	7.64401	149.648
10:42:39	7.64524	149.518
10:42:40	7.64648	150.118
10:42:41	7.64772	150.414
10:42:42	7.64896	150.376
10:42:43	7.65019	150.474
10:42:44	7.65143	150.709
10:42:45	7.65267	150.772
10:42:46	7.65391	151.038
10:42:47	7.65515	151.429
10:42:48	7.65638	151.354
10:42:49	7.65762	151.641
10:42:50	7.65886	151.97
10:42:51	7.6601	151.907
10:42:52	7.66134	152.11
10:42:53	7.66257	152.251
10:42:54	7.66381	152.625
10:42:55	7.66505	152.883
10:42:56	7.66629	153.12
10:42:57	7.66752	153.358
10:42:58	7.66876	153.272
10:42:59	7.67	153.681
10:43:00	7.67124	153.825
10:43:01	7.67248	153.93
10:43:02	7.67371	154
10:43:03	7.67495	154
10:43:04	7.67619	154.467
10:43:05	7.67743	154.519
10:43:06	7.67866	154.444
10:43:07	7.6799	154.914
10:43:08	7.68114	155.038
10:43:09	7.68238	155.348
10:43:10	7.68362	155.467
10:43:11	7.68485	155.755
10:43:12	7.68609	155.876
10:43:13	7.68733	155.902
10:43:14	7.68857	156.214
10:43:15	7.68981	156.378
10:43:16	7.69104	156.675
10:43:17	7.69228	157.035
10:43:18	7.69352	156.968
10:43:19	7.69476	157.335
10:43:20	7.69599	157.572
10:43:21	7.69723	157.384
10:43:22	7.69847	157.872
10:43:23	7.69971	157.925
10:43:24	7.70095	158.17
10:43:25	7.70218	158.327
10:43:26	7.70342	158.512
10:43:27	7.70466	158.748
10:43:28	7.7059	158.881
10:43:29	7.70713	159.248
10:43:30	7.70837	159.402
10:43:31	7.70961	159.584
10:43:32	7.71085	159.693
10:43:33	7.71209	160.084
10:43:34	7.71332	159.888
10:43:35	7.71456	160.386
10:43:36	7.7158	160.604
10:43:37	7.71704	160.706
10:43:38	7.71828	160.88
10:43:39	7.71951	161.371
10:43:40	7.72075	161.395
10:43:41	7.72199	161.771
10:43:42	7.72323	161.603
10:43:43	7.72446	162.029
10:43:44	7.7257	162.166
10:43:45	7.72694	162.464
10:43:46	7.72818	162.556
10:43:47	7.72942	162.674
10:43:48	7.73065	162.914
10:43:49	7.73189	163.098
10:43:50	7.73313	163.378
10:43:51	7.73437	163.525
10:43:52	7.73561	163.739
10:43:53	7.73684	163.968
10:43:54	7.73808	164.108
10:43:55	7.73932	164.448
10:43:56	7.74056	164.46
10:43:57	7.74179	164.654
10:43:58	7.74303	165.113
10:43:59	7.74427	165.126
10:44:00	7.74551	165.258
10:44:01	7.74675	165.516
10:44:02	7.74798	165.85
10:44:03	7.74922	166.162
10:44:04	7.75046	166.354
10:44:05	7.7517	166.433
10:44:06	7.75293	166.462
10:44:07	7.75417	166.811
10:44:08	7.75541	167.074
10:44:09	7.75665	167.236
10:44:10	7.75789	167.511
10:44:11	7.75912	167.64
10:44:12	7.76036	167.693
10:44:13	7.7616	167.913
10:44:14	7.76284	167.933
10:44:15	7.76408	168.191
10:44:16	7.76531	168.239
10:44:17	7.76655	168.503
10:44:18	7.76779	168.766
10:44:19	7.76903	168.547
10:44:20	7.77026	168.946
10:44:21	7.7715	168.857
10:44:22	7.77274	169.139
10:44:23	7.77398	169.316
10:44:24	7.77522	169.439
10:44:25	7.77645	169.761
10:44:26	7.77769	169.899
10:44:27	7.77893	170.128
10:44:28	7.78017	170.043
10:44:29	7.7814	170.451
10:44:30	7.78264	170.555
10:44:31	7.78388	170.552
10:44:32	7.78512	171.068
10:44:33	7.78636	170.912
10:44:34	7.78759	171.273
10:44:35	7.78883	171.719
10:44:36	7.79007	171.573
10:44:37	7.79131	172.141
10:44:38	7.79255	172.299
10:44:39	7.79378	172.297
10:44:40	7.79502	172.67
10:44:41	7.79626	172.726
10:44:42	7.7975	173.275
10:44:43	7.79873	173.096
10:44:44	7.79997	173.096
10:44:45	7.80121	173.238
10:44:46	7.80245	173.536
10:44:47	7.80369	173.658
10:44:48	7.80492	173.873
10:44:49	7.80616	174.027
10:44:50	7.8074	174.074
10:44:51	7.80864	174.118
10:44:52	7.80987	174.346
10:44:53	7.81111	174.693
10:44:54	7.81235	174.743
10:44:55	7.81359	174.831
10:44:56	7.81483	175.126
10:44:57	7.81606	174.968
10:44:58	7.8173	175.236
10:44:59	7.81854	175.337
10:45:00	7.81978	175.564
10:45:01	7.82102	175.898
10:45:02	7.82225	176.022
10:45:03	7.82349	175.976
10:45:04	7.82473	176.095
10:45:05	7.82597	176.536
10:45:06	7.8272	176.509
10:45:07	7.82844	176.876
10:45:08	7.82968	177.043
10:45:09	7.83092	176.982
10:45:10	7.83216	177.225
10:45:11	7.83339	177.483
10:45:12	7.83463	177.728
10:45:13	7.83587	177.585
10:45:14	7.83711	177.871
10:45:15	7.83834	177.947
10:45:16	7.83958	178.12
10:45:17	7.84082	178.376
10:45:18	7.84206	178.555
10:45:19	7.8433	178.81
10:45:20	7.84453	178.884
10:45:21	7.84577	178.875
10:45:22	7.84701	179.205
10:45:23	7.84825	179.201
10:45:24	7.84949	179.488
10:45:25	7.85072	179.501
10:45:26	7.85196	179.816
10:45:27	7.8532	179.916
10:45:28	7.85444	180.005
10:45:29	7.85567	180.412
10:45:30	7.85691	180.331
10:45:31	7.85815	180.477
10:45:32	7.85939	180.763
10:45:33	7.86063	180.841
10:45:34	7.86186	180.92
10:45:35	7.8631	181.154
10:45:36	7.86434	181.303
10:45:37	7.86558	181.373
10:45:38	7.86682	181.537
10:45:39	7.86805	181.697
10:45:40	7.86929	181.817
10:45:41	7.87053	181.991
10:45:42	7.87177	182.123
10:45:43	7.873	182.344
10:45:44	7.87424	182.539
10:45:45	7.87548	182.47
10:45:46	7.87672	182.758
10:45:47	7.87796	182.737
10:45:48	7.87919	182.941
10:45:49	7.88043	183.027
10:45:50	7.88167	183.25
10:45:51	7.88291	183.383
10:45:52	7.88414	183.422
10:45:53	7.88538	183.833
10:45:54	7.88662	183.864
10:45:55	7.88786	184.089
10:45:56	7.8891	184.18
10:45:57	7.89033	184.229
10:45:58	7.89157	184.492
10:45:59	7.89281	184.497
10:46:00	7.89405	184.685
10:46:01	7.89529	184.755
10:46:02	7.89652	184.951
10:46:03	7.89776	185.025
10:46:04	7.899	185.143
10:46:05	7.90024	185.314
10:46:06	7.90147	185.448
10:46:07	7.90271	185.672
10:46:08	7.90395	185.629
10:46:09	7.90519	185.739
10:46:10	7.90643	185.989
10:46:11	7.90766	185.954
10:46:12	7.9089	186.256
10:46:13	7.91014	186.18
10:46:14	7.91138	186.477
10:46:15	7.91261	186.482
10:46:16	7.91385	186.835
10:46:17	7.91509	186.838
10:46:18	7.91633	186.935
10:46:19	7.91757	187.027
10:46:20	7.9188	187.302
10:46:21	7.92004	187.292
10:46:22	7.92128	187.572
10:46:23	7.92252	187.679
10:46:24	7.92376	187.791
10:46:25	7.92499	187.791
10:46:26	7.92623	187.695
10:46:27	7.92747	188.012
10:46:28	7.92871	187.953
10:46:29	7.92994	188.185
10:46:30	7.93118	188.343
10:46:31	7.93242	188.467
10:46:32	7.93366	188.557
10:46:33	7.9349	188.626
10:46:34	7.93613	188.879
10:46:35	7.93737	188.939
10:46:36	7.93861	189.028
10:46:37	7.93985	189.135
10:46:38	7.94108	189.387
10:46:39	7.94232	189.449
10:46:40	7.94356	189.486
10:46:41	7.9448	189.627
10:46:42	7.94604	189.644
10:46:43	7.94727	189.736
10:46:44	7.94851	189.909
10:46:45	7.94975	190.254
10:46:46	7.95099	190.155
10:46:47	7.95223	190.331
10:46:48	7.95346	190.355
10:46:49	7.9547	190.549
10:46:50	7.95594	190.821
10:46:51	7.95718	190.949
10:46:52	7.95841	191.233
10:46:53	7.95965	191.22
10:46:54	7.96089	191.32
10:46:55	7.96213	191.743
10:46:56	7.96337	191.795
10:46:57	7.9646	191.927
10:46:58	7.96584	192.199
10:46:59	7.96708	192.384
10:47:00	7.96832	192.587
10:47:01	7.96955	192.775
10:47:02	7.97079	192.651
10:47:03	7.97203	192.982
10:47:04	7.97327	193.277
10:47:05	7.97451	193.247
10:47:06	7.97574	193.489
10:47:07	7.97698	193.599
10:47:08	7.97822	193.637
10:47:09	7.97946	193.687
10:47:10	7.9807	193.997
10:47:11	7.98193	193.953
10:47:12	7.98317	194.389
10:47:13	7.98441	194.451
10:47:14	7.98565	194.573
10:47:15	7.98688	194.834
10:47:16	7.98812	194.709
10:47:17	7.98936	194.748
10:47:18	7.9906	195.136
10:47:19	7.99184	195.162
10:47:20	7.99307	195.282
10:47:21	7.99431	195.485
10:47:22	7.99555	195.538
10:47:23	7.99679	195.865
10:47:24	7.99803	195.76
10:47:25	7.99926	196.227
10:47:26	8.0005	196.208
10:47:27	8.00174	196.331
10:47:28	8.00298	196.381
10:47:29	8.00421	196.853
10:47:30	8.00545	196.642
10:47:31	8.00669	196.947
10:47:32	8.00793	197.012
10:47:33	8.00917	197.055
10:47:34	8.0104	197.248
10:47:35	8.01164	197.38
10:47:36	8.01288	197.342
10:47:37	8.01412	197.53
10:47:38	8.01535	197.585
10:47:39	8.01659	197.832
10:47:40	8.01783	197.993
10:47:41	8.01907	198.115
10:47:42	8.02031	198.208
10:47:43	8.02154	198.186
10:47:44	8.02278	198.468
10:47:45	8.02402	198.824
10:47:46	8.02526	198.902
10:47:47	8.0265	198.919
10:47:48	8.02773	199.031
10:47:49	8.02897	199.132
10:47:50	8.03021	199.37
10:47:51	8.03145	199.606
10:47:52	8.03268	199.647
10:47:53	8.03392	199.72
10:47:54	8.03516	199.917
10:47:55	8.0364	200.111
10:47:56	8.03764	200.117
10:47:57	8.03887	200.444
10:47:58	8.04011	200.398
10:47:59	8.04135	200.603
10:48:00	8.04259	200.776
10:48:01	8.04382	200.975
10:48:02	8.04506	201.131
10:48:03	8.0463	201.239
10:48:04	8.04754	201.246
10:48:05	8.04878	201.398
10:48:06	8.05001	201.398
10:48:07	8.05125	201.527
10:48:08	8.05249	201.75
10:48:09	8.05373	201.776
10:48:10	8.05497	202.13
10:48:11	8.0562	201.977
10:48:12	8.05744	202.34
10:48:13	8.05868	202.275
10:48:14	8.05992	202.528
10:48:15	8.06115	202.657
10:48:16	8.06239	202.901
10:48:17	8.06363	203.173
10:48:18	8.06487	203.073
10:48:19	8.06611	203.121
10:48:20	8.06734	203.388
10:48:21	8.06858	203.669
10:48:22	8.06982	203.797
10:48:23	8.07106	203.771
10:48:24	8.07229	203.958
10:48:25	8.07353	204.087
10:48:26	8.07477	204.353
10:48:27	8.07601	204.594
10:48:28	8.07725	204.47
10:48:29	8.07848	204.757
10:48:30	8.07972	204.748
10:48:31	8.08096	205.157
10:48:32	8.0822	205.049
10:48:33	8.08344	205.489
10:48:34	8.08467	205.456
10:48:35	8.08591	205.714
10:48:36	8.08715	205.622
10:48:37	8.08839	205.784
10:48:38	8.08962	206.219
10:48:39	8.09086	206.366
10:48:40	8.0921	206.468
10:48:41	8.09334	206.608
10:48:42	8.09458	206.804
10:48:43	8.09581	207.042
10:48:44	8.09705	207.116
10:48:45	8.09829	207.21
10:48:46	8.09953	207.521
10:48:47	8.10076	207.574
10:48:48	8.102	207.785
10:48:49	8.10324	207.887
10:48:50	8.10448	208.046
10:48:51	8.10572	208.175
10:48:52	8.10695	208.289
10:48:53	8.10819	208.643
10:48:54	8.10943	208.827
10:48:55	8.11067	208.755
10:48:56	8.11191	208.966
10:48:57	8.11314	209.298
10:48:58	8.11438	209.439
10:48:59	8.11562	209.394
10:49:00	8.11686	209.703
10:49:01	8.11809	209.769
10:49:02	8.11933	209.913
10:49:03	8.12057	210.32
10:49:04	8.12181	210.522
10:49:05	8.12305	210.628
10:49:06	8.12428	210.759
10:49:07	8.12552	210.865
10:49:08	8.12676	211.12
10:49:09	8.128	211.243
10:49:10	8.12924	211.379
10:49:11	8.13047	211.534
10:49:12	8.13171	211.72
10:49:13	8.13295	211.905
10:49:14	8.13419	212.123
10:49:15	8.13542	212.218
10:49:16	8.13666	212.456
10:49:17	8.1379	212.62
10:49:18	8.13914	212.81
10:49:19	8.14038	213.033
10:49:20	8.14161	212.889
10:49:21	8.14285	213.482
10:49:22	8.14409	213.66
10:49:23	8.14533	213.656
10:49:24	8.14656	213.869
10:49:25	8.1478	213.991
10:49:26	8.14904	213.988
10:49:27	8.15028	214.399
10:49:28	8.15152	214.503
10:49:29	8.15275	214.8
10:49:30	8.15399	214.736
10:49:31	8.15523	215.111
10:49:32	8.15647	215.23
10:49:33	8.15771	215.457
10:49:34	8.15894	215.53
10:49:35	8.16018	215.769
10:49:36	8.16142	216.081
10:49:37	8.16266	216.247
10:49:38	8.16389	216.326
10:49:39	8.16513	216.471
10:49:40	8.16637	216.728
10:49:41	8.16761	216.944
10:49:42	8.16885	217.213
10:49:43	8.17008	217.36
10:49:44	8.17132	217.431
10:49:45	8.17256	217.775
10:49:46	8.1738	217.646
10:49:47	8.17503	217.646
10:49:48	8.17627	217.834
10:49:49	8.17751	218.256
10:49:50	8.17875	218.439
10:49:51	8.17999	218.44
10:49:52	8.18122	218.761
10:49:53	8.18246	219.018
10:49:54	8.1837	219.018
10:49:55	8.18494	219.241
10:49:56	8.18618	219.315
10:49:57	8.18741	219.311
10:49:58	8.18865	219.545
10:49:59	8.18989	219.646
10:50:00	8.19113	219.801
10:50:01	8.19236	220.17
10:50:02	8.1936	220.264
10:50:03	8.19484	220.464
10:50:04	8.19608	220.624
10:50:05	8.19732	220.921
10:50:06	8.19855	221.226
10:50:07	8.19979	221.217
10:50:08	8.20103	221.629
10:50:09	8.20227	221.86
10:50:10	8.2035	222.008
10:50:11	8.20474	222.137
10:50:12	8.20598	222.233
10:50:13	8.20722	222.536
10:50:14	8.20846	222.47
10:50:15	8.20969	222.56
10:50:16	8.21093	222.849
10:50:17	8.21217	222.955
10:50:18	8.21341	222.819
10:50:19	8.21465	223.049
10:50:20	8.21588	223.197
10:50:21	8.21712	223.392
10:50:22	8.21836	223.672
10:50:23	8.2196	223.819
10:50:24	8.22083	223.846
10:50:25	8.22207	224.023
10:50:26	8.22331	224.301
10:50:27	8.22455	224.491
10:50:28	8.22579	224.826
10:50:29	8.22702	225.057
10:50:30	8.22826	225.007
10:50:31	8.2295	225.347
10:50:32	8.23074	225.675
10:50:33	8.23197	225.616
10:50:34	8.23321	225.722
10:50:35	8.23445	225.868
10:50:36	8.23569	226.108
10:50:37	8.23693	226.087
10:50:38	8.23816	226.37
10:50:39	8.2394	226.453
10:50:40	8.24064	226.578
10:50:41	8.24188	226.61
10:50:42	8.24312	226.799
10:50:43	8.24435	227.142
10:50:44	8.24559	227.281
10:50:45	8.24683	227.636
10:50:46	8.24807	227.998
10:50:47	8.2493	227.923
10:50:48	8.25054	228.371
10:50:49	8.25178	228.305
10:50:50	8.25302	228.559
10:50:51	8.25426	228.62
10:50:52	8.25549	228.644
10:50:53	8.25673	228.999
10:50:54	8.25797	229.021
10:50:55	8.25921	229.422
10:50:56	8.26045	229.335
10:50:57	8.26168	229.52
10:50:58	8.26292	229.774
10:50:59	8.26416	229.883
10:51:00	8.2654	229.863
10:51:01	8.26663	230.273
10:51:02	8.26787	230.346
10:51:03	8.26911	230.305
10:51:04	8.27035	230.498
10:51:05	8.27159	230.688
10:51:06	8.27282	230.841
10:51:07	8.27406	231.037
10:51:08	8.2753	231.198
10:51:09	8.27654	231.218
10:51:10	8.27777	231.455
10:51:11	8.27901	231.573
10:51:12	8.28025	231.678
10:51:13	8.28149	231.715
10:51:14	8.28273	231.936
10:51:15	8.28396	232.285
10:51:16	8.2852	232.28
10:51:17	8.28644	232.573
10:51:18	8.28768	232.804
10:51:19	8.28892	232.777
10:51:20	8.29015	233.209
10:51:21	8.29139	233.179
10:51:22	8.29263	233.721
10:51:23	8.29387	233.723
10:51:24	8.2951	233.906
10:51:25	8.29634	234.22
10:51:26	8.29758	234.342
10:51:27	8.29882	234.576
10:51:28	8.30006	234.576
10:51:29	8.30129	234.795
10:51:30	8.30253	235.038
10:51:31	8.30377	235.306
10:51:32	8.30501	235.402
10:51:33	8.30624	235.621
10:51:34	8.30748	235.693
10:51:35	8.30872	235.903
10:51:36	8.30996	236.112
10:51:37	8.3112	236.382
10:51:38	8.31243	236.467
10:51:39	8.31367	236.619
10:51:40	8.31491	236.918
10:51:41	8.31615	237.026
10:51:42	8.31739	237.037
10:51:43	8.31862	237.247
10:51:44	8.31986	237.483
10:51:45	8.3211	237.843
10:51:46	8.32234	237.782
10:51:47	8.32357	238.134
10:51:48	8.32481	238.257
10:51:49	8.32605	238.654
10:51:50	8.32729	238.548
10:51:51	8.32853	238.84
10:51:52	8.32976	238.945
10:51:53	8.331	239.139
10:51:54	8.33224	239.34
10:51:55	8.33348	239.499
10:51:56	8.33471	239.641
10:51:57	8.33595	239.725
10:51:58	8.33719	240.097
10:51:59	8.33843	240.292
10:52:00	8.33967	240.438
10:52:01	8.3409	240.616
10:52:02	8.34214	240.805
10:52:03	8.34338	240.985
10:52:04	8.34462	241.037
10:52:05	8.34586	241.186
10:52:06	8.34709	241.548
10:52:07	8.34833	241.793
10:52:08	8.34957	241.86
10:52:09	8.35081	241.914
10:52:10	8.35204	242.141
10:52:11	8.35328	242.386
10:52:12	8.35452	242.525
10:52:13	8.35576	242.727
10:52:14	8.357	242.901
10:52:15	8.35823	243.04
10:52:16	8.35947	243.243
10:52:17	8.36071	243.352
10:52:18	8.36195	243.596
10:52:19	8.36318	243.718
10:52:20	8.36442	244.007
10:52:21	8.36566	244.157
10:52:22	8.3669	244.268
10:52:23	8.36814	244.659
10:52:24	8.36937	244.755
10:52:25	8.37061	244.811
10:52:26	8.37185	245.138
10:52:27	8.37309	245.201
10:52:28	8.37433	245.4
10:52:29	8.37556	245.721
10:52:30	8.3768	245.732
10:52:31	8.37804	245.986
10:52:32	8.37928	246.092
10:52:33	8.38051	246.345
10:52:34	8.38175	246.481
10:52:35	8.38299	246.654
10:52:36	8.38423	246.948
10:52:37	8.38547	247.106
10:52:38	8.3867	247.313
10:52:39	8.38794	247.519
10:52:40	8.38918	247.554
10:52:41	8.39042	247.72
10:52:42	8.39166	247.942
10:52:43	8.39289	248.177
10:52:44	8.39413	248.296
10:52:45	8.39537	248.459
10:52:46	8.39661	248.626
10:52:47	8.39784	248.965
10:52:48	8.39908	249.174
10:52:49	8.40032	249.288
10:52:50	8.40156	249.553
10:52:51	8.4028	249.676
10:52:52	8.40403	249.757
10:52:53	8.40527	250.213
10:52:54	8.40651	250.217
10:52:55	8.40775	250.369
10:52:56	8.40898	250.623
10:52:57	8.41022	250.799
10:52:58	8.41146	251.065
10:52:59	8.4127	251.28
10:53:00	8.41394	251.381
10:53:01	8.41517	251.616
10:53:02	8.41641	251.864
10:53:03	8.41765	252.061
10:53:04	8.41889	252.149
10:53:05	8.42013	252.401
10:53:06	8.42136	252.586
10:53:07	8.4226	252.923
10:53:08	8.42384	253.044
10:53:09	8.42508	253.044
10:53:10	8.42631	253.38
10:53:11	8.42755	253.483
10:53:12	8.42879	253.705
10:53:13	8.43003	253.884
10:53:14	8.43127	253.968
10:53:15	8.4325	254.133
10:53:16	8.43374	254.509
10:53:17	8.43498	254.744
10:53:18	8.43622	254.719
10:53:19	8.43745	255.019
10:53:20	8.43869	255.19
10:53:21	8.43993	255.438
10:53:22	8.44117	255.554
10:53:23	8.44241	255.794
10:53:24	8.44364	256.057
10:53:25	8.44488	256.106
10:53:26	8.44612	256.372
10:53:27	8.44736	256.581
10:53:28	8.4486	256.743
10:53:29	8.44983	257.047
10:53:30	8.45107	257.226
10:53:31	8.45231	257.32
10:53:32	8.45355	257.632
10:53:33	8.45478	257.829
10:53:34	8.45602	258.092
10:53:35	8.45726	258.263
10:53:36	8.4585	258.366
10:53:37	8.45974	258.729
10:53:38	8.46097	258.946
10:53:39	8.46221	259.1
10:53:40	8.46345	259.297
10:53:41	8.46469	259.371
10:53:42	8.46592	259.756
10:53:43	8.46716	260.044
10:53:44	8.4684	260.167
10:53:45	8.46964	260.429
10:53:46	8.47088	260.567
10:53:47	8.47211	260.757
10:53:48	8.47335	260.98
10:53:49	8.47459	261.136
10:53:50	8.47583	261.34
10:53:51	8.47707	261.505
10:53:52	8.4783	261.827
10:53:53	8.47954	262.077
10:53:54	8.48078	262.295
10:53:55	8.48202	262.43
10:53:56	8.48325	262.553
10:53:57	8.48449	262.892
10:53:58	8.48573	263.159
10:53:59	8.48697	263.423
10:54:00	8.48821	263.533
10:54:01	8.48944	263.743
10:54:02	8.49068	263.965
10:54:03	8.49192	264.317
10:54:04	8.49316	264.274
10:54:05	8.49439	264.611
10:54:06	8.49563	264.84
10:54:07	8.49687	265.078
10:54:08	8.49811	265.287
10:54:09	8.49935	265.496
10:54:10	8.50058	265.811
10:54:11	8.50182	265.825
10:54:12	8.50306	266.107
10:54:13	8.5043	266.401
10:54:14	8.50554	266.276
10:54:15	8.50677	266.739
10:54:16	8.50801	267.073
10:54:17	8.50925	267.068
10:54:18	8.51049	267.38
10:54:19	8.51172	267.579
10:54:20	8.51296	267.944
10:54:21	8.5142	267.998
10:54:22	8.51544	268.191
10:54:23	8.51668	268.441
10:54:24	8.51791	268.767
10:54:25	8.51915	268.932
10:54:26	8.52039	269.112
10:54:27	8.52163	269.382
10:54:28	8.52287	269.613
10:54:29	8.5241	269.856
10:54:30	8.52534	270.004
10:54:31	8.52658	270.288
10:54:32	8.52782	270.392
10:54:33	8.52905	270.822
10:54:34	8.53029	270.902
10:54:35	8.53153	271.157
10:54:36	8.53277	271.279
10:54:37	8.53401	271.568
10:54:38	8.53524	271.953
10:54:39	8.53648	272.076
10:54:40	8.53772	272.445
10:54:41	8.53896	272.537
10:54:42	8.54019	272.679
10:54:43	8.54143	272.979
10:54:44	8.54267	273.185
10:54:45	8.54391	273.505
10:54:46	8.54515	273.697
10:54:47	8.54638	273.852
10:54:48	8.54762	274.106
10:54:49	8.54886	274.458
10:54:50	8.5501	274.458
10:54:51	8.55134	274.422
10:54:52	8.55257	274.818
10:54:53	8.55381	275.087
10:54:54	8.55505	275.176
10:54:55	8.55629	275.535
10:54:56	8.55752	275.701
10:54:57	8.55876	275.929
10:54:58	8.56	276.049
10:54:59	8.56124	276.488
10:55:00	8.56248	276.547
10:55:01	8.56371	276.825
10:55:02	8.56495	277.056
10:55:03	8.56619	277.35
10:55:04	8.56743	277.433
10:55:05	8.56866	277.755
10:55:06	8.5699	278.048
10:55:07	8.57114	278.232
10:55:08	8.57238	278.558
10:55:09	8.57362	278.832
10:55:10	8.57485	278.926
10:55:11	8.57609	279.14
10:55:12	8.57733	279.42
10:55:13	8.57857	279.495
10:55:14	8.57981	279.948
10:55:15	8.58104	280.152
10:55:16	8.58228	280.266
10:55:17	8.58352	280.509
10:55:18	8.58476	280.843
10:55:19	8.58599	281.069
10:55:20	8.58723	281.175
10:55:21	8.58847	281.472
10:55:22	8.58971	281.651
10:55:23	8.59095	281.995
10:55:24	8.59218	282.247
10:55:25	8.59342	282.453
10:55:26	8.59466	282.615
10:55:27	8.5959	282.892
10:55:28	8.59713	283.19
10:55:29	8.59837	283.411
10:55:30	8.59961	283.633
10:55:31	8.60085	283.877
10:55:32	8.60209	284.176
10:55:33	8.60332	284.399
10:55:34	8.60456	284.641
10:55:35	8.6058	284.794
10:55:36	8.60704	285.071
10:55:37	8.60828	285.36
10:55:38	8.60951	285.587
10:55:39	8.61075	285.921
10:55:40	8.61199	286.12
10:55:41	8.61323	286.157
10:55:42	8.61446	286.578
10:55:43	8.6157	286.788
10:55:44	8.61694	287.068
10:55:45	8.61818	287.238
10:55:46	8.61942	287.441
10:55:47	8.62065	287.67
10:55:48	8.62189	288.021
10:55:49	8.62313	288.282
10:55:50	8.62437	288.477
10:55:51	8.62561	288.929
10:55:52	8.62684	288.974
10:55:53	8.62808	289.145
10:55:54	8.62932	289.466
10:55:55	8.63056	289.626
10:55:56	8.63179	289.822
10:55:57	8.63303	290.235
10:55:58	8.63427	290.543
10:55:59	8.63551	290.786
10:56:00	8.63675	291.027
10:56:01	8.63798	291.067
10:56:02	8.63922	291.368
10:56:03	8.64046	291.776
10:56:04	8.6417	291.785
10:56:05	8.64293	292.013
10:56:06	8.64417	292.345
10:56:07	8.64541	292.631
10:56:08	8.64665	292.841
10:56:09	8.64789	293.176
10:56:10	8.64912	293.349
10:56:11	8.65036	293.694
10:56:12	8.6516	293.917
10:56:13	8.65284	294.162
10:56:14	8.65408	294.384
10:56:15	8.65531	294.641
10:56:16	8.65655	294.834
10:56:17	8.65779	295.102
10:56:18	8.65903	295.371
10:56:19	8.66026	295.611
10:56:20	8.6615	295.93
10:56:21	8.66274	296.004
10:56:22	8.66398	296.294
10:56:23	8.66522	296.677
10:56:24	8.66645	296.877
10:56:25	8.66769	297.052
10:56:26	8.66893	297.368
10:56:27	8.67017	297.581
10:56:28	8.6714	297.897
10:56:29	8.67264	298.108
10:56:30	8.67388	298.3
10:56:31	8.67512	298.3
10:56:32	8.67636	298.592
10:56:33	8.67759	298.905
10:56:34	8.67883	299.053
10:56:35	8.68007	299.339
10:56:36	8.68131	299.68
10:56:37	8.68255	299.969
10:56:38	8.68378	300.211
10:56:39	8.68502	300.345
10:56:40	8.68626	300.502
10:56:41	8.6875	300.919
10:56:42	8.68873	301.207
10:56:43	8.68997	301.452
10:56:44	8.69121	301.708
10:56:45	8.69245	301.911
10:56:46	8.69369	302.09
10:56:47	8.69492	302.411
10:56:48	8.69616	302.592
10:56:49	8.6974	302.959
10:56:50	8.69864	303.175
10:56:51	8.69987	303.382
10:56:52	8.70111	303.732
10:56:53	8.70235	304.026
10:56:54	8.70359	304.136
10:56:55	8.70483	304.565
10:56:56	8.70606	304.631
10:56:57	8.7073	304.973
10:56:58	8.70854	305.022
10:56:59	8.70978	305.378
10:57:00	8.71102	305.698
10:57:01	8.71225	305.956
10:57:02	8.71349	306.214
10:57:03	8.71473	306.551
10:57:04	8.71597	306.627
10:57:05	8.7172	307.052
10:57:06	8.71844	307.221
10:57:07	8.71968	307.588
10:57:08	8.72092	307.821
10:57:09	8.72216	307.888
10:57:10	8.72339	308.223
10:57:11	8.72463	308.464
10:57:12	8.72587	308.785
10:57:13	8.72711	309.017
10:57:14	8.72834	309.277
10:57:15	8.72958	309.484
10:57:16	8.73082	309.71
10:57:17	8.73206	310.119
10:57:18	8.7333	310.196
10:57:19	8.73453	310.548
10:57:20	8.73577	310.793
10:57:21	8.73701	311.064
10:57:22	8.73825	311.443
10:57:23	8.73949	311.575
10:57:24	8.74072	311.771
10:57:25	8.74196	312.148
10:57:26	8.7432	312.32
10:57:27	8.74444	312.597
10:57:28	8.74567	312.775
10:57:29	8.74691	312.994
10:57:30	8.74815	313.403
10:57:31	8.74939	313.693
10:57:32	8.75063	313.918
10:57:33	8.75186	314.171
10:57:34	8.7531	314.39
10:57:35	8.75434	314.819
10:57:36	8.75558	314.944
10:57:37	8.75682	315.074
10:57:38	8.75805	315.502
10:57:39	8.75929	315.69
10:57:40	8.76053	315.899
10:57:41	8.76177	316.359
10:57:42	8.763	316.529
10:57:43	8.76424	316.667
10:57:44	8.76548	317.01
10:57:45	8.76672	317.333
10:57:46	8.76796	317.559
10:57:47	8.76919	317.67
10:57:48	8.77043	318.114
10:57:49	8.77167	318.236
10:57:50	8.77291	318.533
10:57:51	8.77414	318.853
10:57:52	8.77538	319.022
10:57:53	8.77662	319.409
10:57:54	8.77786	319.699
10:57:55	8.7791	319.882
10:57:56	8.78033	320.195
10:57:57	8.78157	320.292
10:57:58	8.78281	320.549
10:57:59	8.78405	320.911
10:58:00	8.78529	321.172
10:58:01	8.78652	321.31
10:58:02	8.78776	321.65
10:58:03	8.789	321.845
10:58:04	8.79024	322.195
10:58:05	8.79147	322.462
10:58:06	8.79271	322.693
10:58:07	8.79395	322.992
10:58:08	8.79519	323.188
10:58:09	8.79643	323.56
10:58:10	8.79766	323.767
10:58:11	8.7989	323.798
10:58:12	8.80014	323.798
10:58:13	8.80138	324.243
10:58:14	8.80261	324.491
10:58:15	8.80385	324.81
10:58:16	8.80509	325.03
10:58:17	8.80633	325.321
10:58:18	8.80757	325.583
10:58:19	8.8088	325.857
10:58:20	8.81004	326.108
10:58:21	8.81128	326.364
10:58:22	8.81252	326.615
10:58:23	8.81376	326.81
10:58:24	8.81499	327.247
10:58:25	8.81623	327.502
10:58:26	8.81747	327.679
10:58:27	8.81871	328.041
10:58:28	8.81994	328.25
10:58:29	8.82118	328.547
10:58:30	8.82242	328.676
10:58:31	8.82366	328.995
10:58:32	8.8249	329.321
10:58:33	8.82613	329.518
10:58:34	8.82737	329.7
10:58:35	8.82861	330.113
10:58:36	8.82985	330.303
10:58:37	8.83108	330.54
10:58:38	8.83232	330.806
10:58:39	8.83356	331.083
10:58:40	8.8348	331.443
10:58:41	8.83604	331.697
10:58:42	8.83727	332.006
10:58:43	8.83851	332.16
10:58:44	8.83975	332.443
10:58:45	8.84099	332.599
10:58:46	8.84223	332.886
10:58:47	8.84346	333.197
10:58:48	8.8447	333.584
10:58:49	8.84594	333.731
10:58:50	8.84718	333.972
10:58:51	8.84841	334.295
10:58:52	8.84965	334.609
10:58:53	8.85089	334.753
10:58:54	8.85213	335.063
10:58:55	8.85337	335.317
10:58:56	8.8546	335.684
10:58:57	8.85584	335.867
10:58:58	8.85708	336.089
10:58:59	8.85832	336.429
10:59:00	8.85955	336.714
10:59:01	8.86079	336.916
10:59:02	8.86203	337.232
10:59:03	8.86327	337.434
10:59:04	8.86451	337.808
10:59:05	8.86574	338
10:59:06	8.86698	338.208
10:59:07	8.86822	338.59
10:59:08	8.86946	338.691
10:59:09	8.8707	339.061
10:59:10	8.87193	339.268
10:59:11	8.87317	339.574
10:59:12	8.87441	339.912
10:59:13	8.87565	340.116
10:59:14	8.87688	340.34
10:59:15	8.87812	340.501
10:59:16	8.87936	341.022
10:59:17	8.8806	341.117
10:59:18	8.88184	341.415
10:59:19	8.88307	341.805
10:59:20	8.88431	341.943
10:59:21	8.88555	342.272
10:59:22	8.88679	342.413
10:59:23	8.88803	342.719
10:59:24	8.88926	343.108
10:59:25	8.8905	343.379
10:59:26	8.89174	343.541
10:59:27	8.89298	343.949
10:59:28	8.89421	344.067
10:59:29	8.89545	344.391
10:59:30	8.89669	344.614
10:59:31	8.89793	344.92
10:59:32	8.89917	345.319
10:59:33	8.9004	345.422
10:59:34	8.90164	345.812
10:59:35	8.90288	346.13
10:59:36	8.90412	346.422
10:59:37	8.90535	346.611
10:59:38	8.90659	346.874
10:59:39	8.90783	347.017
10:59:40	8.90907	347.449
10:59:41	8.91031	347.614
10:59:42	8.91154	347.935
10:59:43	8.91278	348.26
10:59:44	8.91402	348.358
10:59:45	8.91526	348.791
10:59:46	8.9165	348.969
10:59:47	8.91773	349.249
10:59:48	8.91897	349.48
10:59:49	8.92021	349.801
10:59:50	8.92145	350.029
10:59:51	8.92268	350.404
10:59:52	8.92392	350.69
10:59:53	8.92516	350.69
10:59:54	8.9264	350.916
10:59:55	8.92764	351.095
10:59:56	8.92887	351.558
10:59:57	8.93011	351.824
10:59:58	8.93135	351.92
10:59:59	8.93259	352.275
11:00:00	8.93382	352.522
11:00:01	8.93506	352.791
11:00:02	8.9363	353.085
11:00:03	8.93754	353.226
11:00:04	8.93878	353.713
11:00:05	8.94001	353.921
11:00:06	8.94125	354.196
11:00:07	8.94249	354.369
11:00:08	8.94373	354.604
11:00:09	8.94497	354.966
11:00:10	8.9462	355.11
11:00:11	8.94744	355.619
11:00:12	8.94868	355.78
11:00:13	8.94992	356.13
11:00:14	8.95115	356.269
11:00:15	8.95239	356.402
11:00:16	8.95363	356.854
11:00:17	8.95487	357.164
11:00:18	8.95611	357.341
11:00:19	8.95734	357.711
11:00:20	8.95858	357.862
11:00:21	8.95982	358.137
11:00:22	8.96106	358.456
11:00:23	8.96229	358.78
11:00:24	8.96353	359.02
11:00:25	8.96477	359.194
11:00:26	8.96601	359.466
11:00:27	8.96725	359.888
11:00:28	8.96848	360.138
11:00:29	8.96972	360.329
11:00:30	8.97096	360.711
11:00:31	8.9722	360.814
11:00:32	8.97344	361.133
11:00:33	8.97467	361.366
11:00:34	8.97591	361.702
11:00:35	8.97715	361.887
11:00:36	8.97839	362.235
11:00:37	8.97962	362.609
11:00:38	8.98086	362.898
11:00:39	8.9821	362.991
11:00:40	8.98334	363.286
11:00:41	8.98458	363.583
11:00:42	8.98581	363.861
11:00:43	8.98705	364.181
11:00:44	8.98829	364.39
11:00:45	8.98953	364.708
11:00:46	8.99076	364.918
11:00:47	8.992	365.214
11:00:48	8.99324	365.443
11:00:49	8.99448	365.677
11:00:50	8.99572	365.95
11:00:51	8.99695	366.283
11:00:52	8.99819	366.569
11:00:53	8.99943	366.843
11:00:54	9.00067	367.097
11:00:55	9.00191	367.419
11:00:56	9.00314	367.669
11:00:57	9.00438	367.915
11:00:58	9.00562	368.184
11:00:59	9.00686	368.389
11:01:00	9.00809	368.742
11:01:01	9.00933	369.013
11:01:02	9.01057	369.351
11:01:03	9.01181	369.628
11:01:04	9.01305	369.845
11:01:05	9.01428	370.041
11:01:06	9.01552	370.33
11:01:07	9.01676	370.584
11:01:08	9.018	371.015
11:01:09	9.01924	371.106
11:01:10	9.02047	371.452
11:01:11	9.02171	371.68
11:01:12	9.02295	371.999
11:01:13	9.02419	372.293
11:01:14	9.02542	372.55
11:01:15	9.02666	372.773
11:01:16	9.0279	373.117
11:01:17	9.02914	373.237
11:01:18	9.03038	373.775
11:01:19	9.03161	373.964
11:01:20	9.03285	374.223
11:01:21	9.03409	374.524
11:01:22	9.03533	374.68
11:01:23	9.03656	374.955
11:01:24	9.0378	375.339
11:01:25	9.03904	375.503
11:01:26	9.04028	375.848
11:01:27	9.04152	376.098
11:01:28	9.04275	376.352
11:01:29	9.04399	376.626
11:01:30	9.04523	376.946
11:01:31	9.04647	377.144
11:01:32	9.04771	377.375
11:01:33	9.04894	377.599
11:01:34	9.05018	377.599
11:01:35	9.05142	378.004
11:01:36	9.05266	378.17
11:01:37	9.05389	378.451
11:01:38	9.05513	378.677
11:01:39	9.05637	379.062
11:01:40	9.05761	379.314
11:01:41	9.05885	379.601
11:01:42	9.06008	379.747
11:01:43	9.06132	380.112
11:01:44	9.06256	380.451
11:01:45	9.0638	380.557
11:01:46	9.06503	380.972
11:01:47	9.06627	381.223
11:01:48	9.06751	381.538
11:01:49	9.06875	381.687
11:01:50	9.06999	381.944
11:01:51	9.07122	382.229
11:01:52	9.07246	382.539
11:01:53	9.0737	382.812
11:01:54	9.07494	383.09
11:01:55	9.07618	383.335
11:01:56	9.07741	383.675
11:01:57	9.07865	383.873
11:01:58	9.07989	384.173
11:01:59	9.08113	384.452
11:02:00	9.08236	384.692
11:02:01	9.0836	384.974
11:02:02	9.08484	385.266
11:02:03	9.08608	385.617
11:02:04	9.08732	385.793
11:02:05	9.08855	386.139
11:02:06	9.08979	386.427
11:02:07	9.09103	386.527
11:02:08	9.09227	386.91
11:02:09	9.0935	387.202
11:02:10	9.09474	387.391
11:02:11	9.09598	387.687
11:02:12	9.09722	387.856
11:02:13	9.09846	388.219
11:02:14	9.09969	388.519
11:02:15	9.10093	388.931
11:02:16	9.10217	389.137
11:02:17	9.10341	389.365
11:02:18	9.10465	389.593
11:02:19	9.10588	389.923
11:02:20	9.10712	390.213
11:02:21	9.10836	390.374
11:02:22	9.1096	390.736
11:02:23	9.11083	391.062
11:02:24	9.11207	391.232
11:02:25	9.11331	391.424
11:02:26	9.11455	391.831
11:02:27	9.11579	392.067
11:02:28	9.11702	392.334
11:02:29	9.11826	392.583
11:02:30	9.1195	392.903
11:02:31	9.12074	393.252
11:02:32	9.12197	393.438
11:02:33	9.12321	393.629
11:02:34	9.12445	394.076
11:02:35	9.12569	394.158
11:02:36	9.12693	394.512
11:02:37	9.12816	394.739
11:02:38	9.1294	395.048
11:02:39	9.13064	395.316
11:02:40	9.13188	395.58
11:02:41	9.13312	395.785
11:02:42	9.13435	396.053
11:02:43	9.13559	396.367
11:02:44	9.13683	396.668
11:02:45	9.13807	396.969
11:02:46	9.1393	397.223
11:02:47	9.14054	397.521
11:02:48	9.14178	397.718
11:02:49	9.14302	398.015
11:02:50	9.14426	398.318
11:02:51	9.14549	398.571
11:02:52	9.14673	398.801
11:02:53	9.14797	399.028
11:02:54	9.14921	399.461
11:02:55	9.15045	399.733
11:02:56	9.15168	399.92
11:02:57	9.15292	400.248
11:02:58	9.15416	400.486
11:02:59	9.1554	400.798
11:03:00	9.15663	401.028
11:03:01	9.15787	401.264
11:03:02	9.15911	401.508
11:03:03	9.16035	401.887
11:03:04	9.16159	402.127
11:03:05	9.16282	402.296
11:03:06	9.16406	402.611
11:03:07	9.1653	402.852
11:03:08	9.16654	403.163
11:03:09	9.16777	403.454
11:03:10	9.16901	403.757
11:03:11	9.17025	404.022
11:03:12	9.17149	404.365
11:03:13	9.17273	404.601
11:03:14	9.17396	404.847
11:03:15	9.1752	404.847
11:03:16	9.17644	405.086
11:03:17	9.17768	405.375
11:03:18	9.17892	405.551
11:03:19	9.18015	405.842
11:03:20	9.18139	406.169
11:03:21	9.18263	406.376
11:03:22	9.18387	406.722
11:03:23	9.1851	406.981
11:03:24	9.18634	407.147
11:03:25	9.18758	407.489
11:03:26	9.18882	407.734
11:03:27	9.19006	408.032
11:03:28	9.19129	408.397
11:03:29	9.19253	408.543
11:03:30	9.19377	408.843
11:03:31	9.19501	409.217
11:03:32	9.19624	409.403
11:03:33	9.19748	409.669
11:03:34	9.19872	409.939
11:03:35	9.19996	410.176
11:03:36	9.2012	410.509
11:03:37	9.20243	410.736
11:03:38	9.20367	410.996
11:03:39	9.20491	411.371
11:03:40	9.20615	411.542
11:03:41	9.20739	411.773
11:03:42	9.20862	412.152
11:03:43	9.20986	412.381
11:03:44	9.2111	412.673
11:03:45	9.21234	412.9
11:03:46	9.21357	413.232
11:03:47	9.21481	413.493
11:03:48	9.21605	413.753
11:03:49	9.21729	413.989
11:03:50	9.21853	414.369
11:03:51	9.21976	414.616
11:03:52	9.221	414.91
11:03:53	9.22224	415.136
11:03:54	9.22348	415.409
11:03:55	9.22471	415.745
11:03:56	9.22595	415.879
11:03:57	9.22719	416.171
11:03:58	9.22843	416.471
11:03:59	9.22967	416.816
11:04:00	9.2309	417.073
11:04:01	9.23214	417.295
11:04:02	9.23338	417.538
11:04:03	9.23462	417.786
11:04:04	9.23586	418.03
11:04:05	9.23709	418.391
11:04:06	9.23833	418.676
11:04:07	9.23957	418.889
11:04:08	9.24081	419.163
11:04:09	9.24204	419.428
11:04:10	9.24328	419.823
11:04:11	9.24452	420.029
11:04:12	9.24576	420.272
11:04:13	9.247	420.523
11:04:14	9.24823	420.807
11:04:15	9.24947	421.047
11:04:16	9.25071	421.337
11:04:17	9.25195	421.585
11:04:18	9.25318	421.923
11:04:19	9.25442	422.083
11:04:20	9.25566	422.403
11:04:21	9.2569	422.788
11:04:22	9.25814	423.06
11:04:23	9.25937	423.273
11:04:24	9.26061	423.58
11:04:25	9.26185	423.919
11:04:26	9.26309	424.054
11:04:27	9.26433	424.369
11:04:28	9.26556	424.644
11:04:29	9.2668	424.889
11:04:30	9.26804	425.215
11:04:31	9.26928	425.517
11:04:32	9.27051	425.762
11:04:33	9.27175	426.013
11:04:34	9.27299	426.245
11:04:35	9.27423	426.478
11:04:36	9.27547	426.779
11:04:37	9.2767	427.052
11:04:38	9.27794	427.304
11:04:39	9.27918	427.566
11:04:40	9.28042	427.886
11:04:41	9.28166	428.205
11:04:42	9.28289	428.45
11:04:43	9.28413	428.652
11:04:44	9.28537	428.959
11:04:45	9.28661	429.263
11:04:46	9.28784	429.519
11:04:47	9.28908	429.709
11:04:48	9.29032	430.057
11:04:49	9.29156	430.336
11:04:50	9.2928	430.671
11:04:51	9.29403	430.828
11:04:52	9.29527	431.104
11:04:53	9.29651	431.434
11:04:54	9.29775	431.72
11:04:55	9.29898	431.939
11:04:56	9.30022	431.939
11:04:57	9.30146	432.178
11:04:58	9.3027	432.521
11:04:59	9.30394	432.758
11:05:00	9.30517	432.902
11:05:01	9.30641	433.321
11:05:02	9.30765	433.578
11:05:03	9.30889	433.918
11:05:04	9.31013	434.148
11:05:05	9.31136	434.337
11:05:06	9.3126	434.634
11:05:07	9.31384	434.898
11:05:08	9.31508	435.134
11:05:09	9.31631	435.384
11:05:10	9.31755	435.719
11:05:11	9.31879	436.094
11:05:12	9.32003	436.255
11:05:13	9.32127	436.6
11:05:14	9.3225	436.77
11:05:15	9.32374	437.152
11:05:16	9.32498	437.275
11:05:17	9.32622	437.673
11:05:18	9.32745	437.906
11:05:19	9.32869	438.112
11:05:20	9.32993	438.504
11:05:21	9.33117	438.672
11:05:22	9.33241	438.928
11:05:23	9.33364	439.31
11:05:24	9.33488	439.598
11:05:25	9.33612	439.878
11:05:26	9.33736	440.074
11:05:27	9.3386	440.379
11:05:28	9.33983	440.626
11:05:29	9.34107	440.948
11:05:30	9.34231	441.158
11:05:31	9.34355	441.493
11:05:32	9.34478	441.605
11:05:33	9.34602	441.93
11:05:34	9.34726	442.181
11:05:35	9.3485	442.519
11:05:36	9.34974	442.72
11:05:37	9.35097	443.101
11:05:38	9.35221	443.313
11:05:39	9.35345	443.588
11:05:40	9.35469	443.86
11:05:41	9.35592	444.113
11:05:42	9.35716	444.412
11:05:43	9.3584	444.702
11:05:44	9.35964	444.9
11:05:45	9.36088	445.246
11:05:46	9.36211	445.469
11:05:47	9.36335	445.81
11:05:48	9.36459	446.021
11:05:49	9.36583	446.351
11:05:50	9.36707	446.595
11:05:51	9.3683	446.786
11:05:52	9.36954	447.068
11:05:53	9.37078	447.351
11:05:54	9.37202	447.637
11:05:55	9.37325	447.97
11:05:56	9.37449	448.171
11:05:57	9.37573	448.492
11:05:58	9.37697	448.715
11:05:59	9.37821	448.858
11:06:00	9.37944	449.211
11:06:01	9.38068	449.501
11:06:02	9.38192	449.757
11:06:03	9.38316	450.09
11:06:04	9.38439	450.351
11:06:05	9.38563	450.586
11:06:06	9.38687	450.856
11:06:07	9.38811	451.175
11:06:08	9.38935	451.375
11:06:09	9.39058	451.79
11:06:10	9.39182	451.922
11:06:11	9.39306	452.198
11:06:12	9.3943	452.52
11:06:13	9.39554	452.793
11:06:14	9.39677	453.1
11:06:15	9.39801	453.265
11:06:16	9.39925	453.577
11:06:17	9.40049	453.928
11:06:18	9.40172	454.14
11:06:19	9.40296	454.415
11:06:20	9.4042	454.652
11:06:21	9.40544	454.996
11:06:22	9.40668	455.256
11:06:23	9.40791	455.557
11:06:24	9.40915	455.704
11:06:25	9.41039	456.108
11:06:26	9.41163	456.231
11:06:27	9.41287	456.464
11:06:28	9.4141	456.825
11:06:29	9.41534	457.051
11:06:30	9.41658	457.323
11:06:31	9.41782	457.664
11:06:32	9.41905	457.855
11:06:33	9.42029	458.159
11:06:34	9.42153	458.486
11:06:35	9.42277	458.687
11:06:36	9.42401	459.013
11:06:37	9.42524	459.013
11:06:38	9.42648	459.26
11:06:39	9.42772	459.549
11:06:40	9.42896	459.795
11:06:41	9.43019	460.081
11:06:42	9.43143	460.324
11:06:43	9.43267	460.627
11:06:44	9.43391	460.867
11:06:45	9.43515	461.104
11:06:46	9.43638	461.413
11:06:47	9.43762	461.692
11:06:48	9.43886	461.987
11:06:49	9.4401	462.24
11:06:50	9.44134	462.519
11:06:51	9.44257	462.806
11:06:52	9.44381	463.014
11:06:53	9.44505	463.309
11:06:54	9.44629	463.569
11:06:55	9.44752	463.842
11:06:56	9.44876	464.037
11:06:57	9.45	464.323
11:06:58	9.45124	464.568
11:06:59	9.45248	464.896
11:07:00	9.45371	465.213
11:07:01	9.45495	465.483
11:07:02	9.45619	465.795
11:07:03	9.45743	465.989
11:07:04	9.45866	466.264
11:07:05	9.4599	466.509
11:07:06	9.46114	466.759
11:07:07	9.46238	466.902
11:07:08	9.46362	467.336
11:07:09	9.46485	467.628
11:07:10	9.46609	467.841
11:07:11	9.46733	468.14
11:07:12	9.46857	468.338
11:07:13	9.46981	468.695
11:07:14	9.47104	468.955
11:07:15	9.47228	469.241
11:07:16	9.47352	469.519
11:07:17	9.47476	469.746
11:07:18	9.47599	469.978
11:07:19	9.47723	470.274
11:07:20	9.47847	470.512
11:07:21	9.47971	470.833
11:07:22	9.48095	471.059
11:07:23	9.48218	471.307
11:07:24	9.48342	471.577
11:07:25	9.48466	471.856
11:07:26	9.4859	472.208
11:07:27	9.48713	472.408
11:07:28	9.48837	472.678
11:07:29	9.48961	472.895
11:07:30	9.49085	473.177
11:07:31	9.49209	473.453
11:07:32	9.49332	473.803
11:07:33	9.49456	474.009
11:07:34	9.4958	474.187
11:07:35	9.49704	474.587
11:07:36	9.49828	474.78
11:07:37	9.49951	475.086
11:07:38	9.50075	475.325
11:07:39	9.50199	475.555
11:07:40	9.50323	475.841
11:07:41	9.50446	476.157
11:07:42	9.5057	476.352
11:07:43	9.50694	476.731
11:07:44	9.50818	476.906
11:07:45	9.50942	477.244
11:07:46	9.51065	477.522
11:07:47	9.51189	477.743
11:07:48	9.51313	478.028
11:07:49	9.51437	478.321
11:07:50	9.51561	478.595
11:07:51	9.51684	478.822
11:07:52	9.51808	479.08
11:07:53	9.51932	479.367
11:07:54	9.52056	479.629
11:07:55	9.52179	479.878
11:07:56	9.52303	480.187
11:07:57	9.52427	480.387
11:07:58	9.52551	480.724
11:07:59	9.52675	480.903
11:08:00	9.52798	481.251
11:08:01	9.52922	481.497
11:08:02	9.53046	481.782
11:08:03	9.5317	482.005
11:08:04	9.53293	482.274
11:08:05	9.53417	482.517
11:08:06	9.53541	482.831
11:08:07	9.53665	483.124
11:08:08	9.53789	483.315
11:08:09	9.53912	483.672
11:08:10	9.54036	483.901
11:08:11	9.5416	484.206
11:08:12	9.54284	484.443
11:08:13	9.54408	484.648
11:08:14	9.54531	485.029
11:08:15	9.54655	485.219
11:08:16	9.54779	485.423
11:08:17	9.54903	485.705
11:08:18	9.55026	485.705
[truncated: 22,901 more rows]
